# Supplementary material for: Genome-wide identification and expression analysis of the polygalacturonase gene family in sweetpotato
Source: BMC Plant Biol. 2023 Jun 3;23:300. doi: 10.1186/s12870-023-04272-1 (PMC10239142; doi:10.1186/s12870-023-04272-1)
Supplement: Supplementary file 3 — Supplementary Material 3 [file 12870_2023_4272_MOESM3_ESM.xls]

## Sheet: Table S1
Table S1. Protein sequences of identified IbPGs.
Gene Name	Gene ID	Protein sequence
IbPG001	g4265.t1	MGCSSSFIIPTFYYLLALILLRICLHHAEAEIFNVYSFAAISDEDSDITAALEEAWSLACQGSNKDQNTIVIPKGTFSLKAVTFSGPCDAPITFQVNGNVKAPAGASIGGAEQWIQFTNVQGLTVSGTGTFDGLGETAWGQNNCKQDNNCDLSPARSERCVHRRGSVNSKSAHIKIYESQTVEINGVKIVAPDKSPNTDGIHISRSDGVKVFNSVIGTGDDCIAIIRGTKNVHINNVNCGPGHGISIGSLGKYEDEGDVFGVTYRDIVLQKVDNPIIIDQNYCPNSNCGSGGESQVKISNVKYENIKGTSKDEVAVIMDCSKANPCRDITLSRLNIKWGSQRQTKASCLNFKGEFVGSNYPARCG*
IbPG002	g4602.t1	MDTIIYYTFTFVLFLLAHLGESANINVVQKLVQMLAGIVDCLKEACAAPTPSTIVIPKGTYPMTPNGKKEWIIVQYIDHFTLSGGGTLDGQENVQVYDAKDKAKPMLSLNFSARTGSPQLNTITLGDKIPMPIDLPDPTLNGLARNQHSCVPIGKTDDRPGACGARGEYAERPTCAPS*
IbPG003	g5502.t1	MGEEERNPMKALVLLILILLLNKGVEHTEAQFEGECKLNKPLKPRPHSVSVLEFGAVGDGKTLNTVAFQNAIFYLKSFTDKGGAQLYVPAGKWLTGTIDLTSHLTLFLEKDAIILGSEDYSHWEVVDPLPSYGRSIEGSVWWEQFDQHALNYSRPHLVEFISSSYVVISNLTLLNAPAWNIRPAYCSNVLVQNITVHSPSKSPYTNGIVPDSSNHVCIENSNISMGQDAIALKSGWDEYGIAYGKPTENVHIREVRVQSTEGAGLAFGSEMSGGISNVLVESLYLHESLVGIELKTARGRGGYIQGIILSGVVMENVSVGIKATGYVDTHPDDNFDPNAYPVVSNITFKDIVGTNISTAGNFTGLPESPFTSICLSDIYFSISPDTSTPQWICYAVSGV…
IbPG004	g5549.t1	MTMQLQMREWCCGVLLCITFGFLACCSQSQARYHHHYHYHHHGHRNHKHKQQHSHPISQISYPPSPSPSPSPSPSDDDDGIFDVRAFGAVGDGMTDDTQAFKEAWDAACQVESATLLVPSAYSFLIHSTIFTGPCQTGFVFQLDGTVMPPEGPESWAKNLSRRQWLVFYRVNELSVQGGGTIDGRGEGWWNLPCKPHKGVNGTTLPGPCDSPIAVRFFMSSNIGVAGIRIKNSPQFNFRFDNCENVHIQSIHITAPPLSPNTDGIHVENTNNVKIYDSLISNGDDCVSIGSGCFDVDIRNLTCGPGGHGISIGSLGNHKSRACVSNITVRDSVIRQSDNGVRIKTWQGGWGAVLGVTFDNIHMDNVRNPIIIDQFYCLSSTCENTTSAVSISGVQYSGI…
IbPG005	g7914.t1	MGCSSSFIIPTFYYLLALILLRICLHHVEAEIFNVYSFAAISEDSDITAALEEAWSVACQGSNRNENTVVIPKGTFTLKAVTFSGPCDAPITFQVNGNVKAPAGASIGGAEQWIQFTNVKGLTVSGTGTFDGLGETAWGQNNCKQDNDCDLSPASIQLSGVSDAYIGGITSVNSKSAHIKIYESQTVEINGVKIVAPDKSPNTDGIHISRSDGVKVFNTDIGTGDDCIAIIRGTKKRPHQQRQLRPRPRHQHRKPRKNVDNPIIIDQNYCPNSNCGSEGESQVKISNVKYENIKGTSNDEVAVMMDCSKANPCQDITLSLLNIKWGTQRQTKASCLNFEGDFVGSKYPARCG*
IbPG006	g7915.t1	MGCNSSFIIPTFYYLLALILLRICLHHAEAEIFNVYSFAAISDEDSDITAALEEAWSLACQGSNKDENTVIIPKGTFSLKAVTFSGPCDAPITFQVNGNVKAPAGASIGGAEQWVMFTNVQGLTVSGAGTFDGLGETAWGQNNCKQDNNCDLSPASIQLSGVSNAYIGGITSVNSKSAHIKIYESQTVEINGVKIVAPDKSPNTDGIHISRSDGVKVFNSDIGTGDDCIAIIRGTKNVHINNVNCGPGHGISIGSLGKYEDEGDVSGIVVENSRLIGTTNGLRIKTWASPYPSKVFGVTYRDIVLQKVDNPIIIDQNYCPNSNCGSEGESQVKISNVKYENIKGTSKDEVAVIMDCSKANPCRDITLSRLNIKWESQRQTKASCSNFKGEFVGSNYPSR…
IbPG007	g8929.t1	MPPTRNLVLVIFFALSLFSASCDGGSLLQTETTCRRRRHHHRHRCHHRKHHRHNHLKGRRKQPHQKVLSVDDFGAKGDGTTDDSEAFLRAWNKFCNSRGSMLVIPNRKTYMLSPTHFSGPCYPNLKLRLYGTIKAYGNKNDYKNDRHRWLKFSDLKNFMVDGGGVIDGNGQQWWKESCKVQKSEVCDRGDDCISIVNESKNVRVSRIVCGPGHGISIGSLGKNDDLEEHVTNIIVDTVVFKGTTNGVRIKTWQGGNGYARNILFDNIVMHNVTNPIIIDQFYCDNPRDNYGNILPCPEKVKAVGVSNVIYRNIRGTSARELAIRFDCSKTVPCKGILLENVNLIGEDKGVVKAECSNVKKKEKRMIKEDQGEAEFDGQKSLVSNVSVYHEPKCP*
IbPG008	g9463.t1	MREKDREPMKGLVSMLSFVILLVLSCSSFLVFFSCALVDTWNSHLSDPMIVFCTALNIRLGSLCFYRLKILSFVFSTNHYQSNQKFGQMGILDQFCLPWVVLLLLLVLNGSVEHTEAQIEGECTLSKPVKPRPHRASVLDFGAVGEGKTSNTVAFQNAIFYLKSFADKGGAQLYVPAGRWLTGSINLTSHLTLFLEKDAIILGSEDYTHWDVVDPLPSYGRGIDVPVTCSTLMSRHFAGNNGTIDGQGSVCNVVVQNITVHSPSTSPYTSGIVPDSSEHVCIENSNISMGHDAIALKSGWDEYGIAYGRPTTNVHVRGMHLRSTNGAGIAFGSEMSGGLSNVLVENLYLHDSPVGIELKTARGRGGYIEDIIVSGVVMENVQVGINATSYCDTHPDDEF…
IbPG009	g11960.t1	METCHARQGKHWRQSRGALYKKKPKYHRQHGNAGKIKQKHPSPKPSSPAPASPPSIGSGNAGRVFNVVSYGAKGDGNTDDTKAFQMAWAAACKVEASTIIIPPKLVFLVGPISFSGPRCQHNIVFQIDGTIIAPTSSKAWSSGPFQWLEFTKLVGITVKGSGTIDGSGSVWWKDAPFGDPIDDEYKLIVPLNRTMPSIPPIPVSRSVGGRMPSIKPTALRFYGSYNVTVTGIKIQNSPQCHLKFDNCMGVNVYNFSASSPGDSPNTDGIHLQNSRDVVIRSSNLACGHGISIGGLGKANTKACVSNITVRDIVMHNTMNGVRIKTWQGGLGFVKGVLFSNIQVSEVQLPIVIDQFYCDKIKCKNQTAAVALSEIHYENIQGTYTVKPVHLACSDSMPCT…
IbPG010	g11987.t1	MMATMVFIMCFLVFTLATLGCAEKSLYEEINVLKEFEDWEAEEGDGVELSDLPSFTKGRGNKVLVNVDSFGAVGDGVADDTKAFSDAWKQACSIPRSVLLVPSEGRYLVNATRFKGPCAGNLIVQIDGTIVAPDEPKSWDPENPRVWLVFSNLTAVSFQGQGVIDGSGSKWWEASCKRNKSNPCKGAPTAFTIDLSSAIKVKGLTIQNSQQMHFTISRSDSVRVTGVQVSSPEDSPNTDGIHITESTNVILQNSKIGTGDDCVSIVNASSSIRMKNIYCGPGHGISIGSLGKDNSVAVVTKVVLDTAFLRGTTNGLRIKTWQGGSGYVRAIRFQNVMMEDVSNPIIIDQFYCDSPTTCQNQTSAVEISEVVYRNITGTSKSQKAMQFACSNSVPCTNIV…
IbPG011	g12107.t1	METCHARQGKHWRQSRGALYKKKPKYHRQHGNAGKIKQKHPSPKPSSPPAPVSPPSIGSGNAGRVFNVVSYGAKGDGNTDDTKAFQMAWAAACKVEASTIIIPPKLVFLVGPISFSGPRCQHNIVFQIDGTIIAPTSSKAWSSGPFQWLEFTKLVGITVKGSGTIDGSGSVWWKDAPFGDPIDDEYKLIVPLNRTMPSIPPIPVSRSVSGRMPSIKPTALRFYGSYNVTVTGIKIQNSPQCHLKFDNCMGVNVYNFSASSPGDSPNTDGIHLQNSRDVVIQAATLPVGGLGFVKGVLFSNIQVSEVQLPIVIDQFYCDKIKCKNQTAAVALSEIHYENIQGTYTVKPVHLACSDSMPCTKVTLNEIKLKPLQEHYHLYDPFCWQTFGELHSPTVPPVDC…
IbPG012	g12132.t1	MMATMVFIMCFLVFTLATVGCAEKSLYEEINVLKEFEDWEAEEGDGVEVLDLPSFTKAFSDAWKQACSIPRSVLLVPSEGRYLVNATRFKGPCAGNLIVQIDGTIVAPDEPKNWDPKNPRVWLVFSNLTAVSFQGQGVIDGSGSKWWEASCKRNKSNPCKGAPTAFTIDLSSAIKVKGLTIQNSQQMHFTISRSDSVRVTGTSFFSDSPNTDGIHITESTNVILQNSKIGTGDDCVSIVNASSSIRMKNIYCGPAMESGDSIKSIMQHWKPWKGQLCCRSHKGGIGYCISQRYYQWPSNQDLAGSGYVRAIRFQSVMMEVSNPIIIDQFYCDSPTTCQNQFTEHHWNFKESKAMQFACSNSVPCTNIVLNNINLETRDGTAEVYCNSATGIGYGYIHPS…
IbPG013	g16248.t1	MNLYVSDPSYDVNHDPQYNDCPLVVEFKIGKCLTVNVLFTLNTQPPTTPGRGPVRAGRPPLAWTTVARLEDRRTQPARSPLFPGRTPNGAACSAMAIACSAVAIACSAERLPPSLRQLPQLRLPPSLLVPSPLRMPANRDKRVDLFEGPSEGFAKENDLLASNYKLAMSVLDPKINFVEVDSSDGFLESIDGIFSPHDMKRLEAYKNNLIQWRALDEINVGVCDGMTYEEVKKNMRWHGEFFAVILIIGLVSSRIASQGVGSSFNVMDYGATGDGSTDDSQAFLNAWKDACSSTAGSTLLTIPQNLKFLVHPITFSGPCNSEKINFAIMGTILAPTSPSIWGEGDPSQWLAFQDVTGLNIYGSGTIDGQGKVWWDQSCRDHPGLEGCKSLAPTALKLIS…
IbPG014	g17224.t1	MMISKLLCTFALFLLSNLVEGANINIAAKPNVDIAPELEKAWKDACAATGASTIVIPKGTFPMGQIKLAGPCKGPIDLQIQATLKASSDIKTLDRDKEWLTFRYVDKLTVSGGGVLDGQGTAAWAANDCKKTGVCNNLPNNLSLNFLTNSVIRDITSLDSKLFHVNVLAGKNLTFDHFTIKAPGDSHNTDGIHIAKIIDVNVIDSVIGTGDDCISIGDGTRKPSHHKCDMWAGHGISVGSLGKTRQESEGLWVPCEGVEVGDINLTFKGGAAKTVCSNVKPTLTGKQVPPITCGGGAAAPGGGATAPAAATPA*
IbPG015	g17225.t1	MMISKFLCTFALFLLSNLVEGANINIAAKPNVDIAPELEKAWKDACAATGASTIVIPKGTFPMGQIKLAGPCKGPIDLQIQATLKASSDIKTLDRDKEWLTFRYVDKLTVSGGGVLDGQGTAAWAANDCKKTGVCNNLPNNLSLNFLTNSVIRDITSLDSKLFHVNVLAGKNLTFDHFTIKAPGDSHNTDGIHIAKIIDVNVIDSVIGTGDDCISIGDGTENLHITNVTCGPGHGISVGSLGKTPGEEPVKGVFLKDIKFVGTDNGVRIKTWPNSHPGVVTDIHYENIEMEDVKNPIVIDQEYCPNNECSKVKPSQVKLSKISYKNIKGTSATEEAVIFACSSGVPCEGVEVGDINLTFKGGAAKTVCSNVKPTLTGKQVPPITCGGGAAAPGGGAAAP…
IbPG016	g17227.t1	MMGLKLLCTFALFLLSNLVDGANINIAAKPNVDIAPVSASTIVIPKGTFPMGQIKLAGPCKGPIDLQIQATLKASSDIKTLDRDKEWLTFRYVDKLTVSGGGVLDGQGTAAWAANDCKKTGVCNNLPNNLSLNFLTNSVIRDITSLDSKLFHVNVLAGKNLTFDHFTIKAPGDSHNTDGIHIAKIIDVNVIDSVIGTGDDCISIGDGTENLHITNVTCGPGHGISVGSLGKTPGEEPVKGVFLKDIKFIGTDNGVRIKTWPNSHPGVVTDIHYENIEMEDVKNPIVIDQEYCPNNECSKVKPSQVKLSKISYKNIKGTSATEEAVIFACSSGGAMRRSRVPPITCGGGAAAPGDGAAAPGGGAAAPGGGAAGAPA*
IbPG017	g17486.t1	MCSTEGRRQRHRKITRPLASYKEAYGHYKGELARSEVPRMQKRVTIYKQSLLQQHQNKAFEQAWQAACEQEGSTMLVPSGSVFLVKPISFSGPNCQPHIVFQLDGKIIAPTGSGSWGSGLLQWLEFTKLVGITIRGRGTIDGQGSVWWNNSPTDDNLVDKNLPKTKPTALRFYGSTDVTVTGITIQNSPQTHLKFDSCTGVQVFNFSVSSPGDSPNTDGIHLQNSKDVAIHSTNLACGDDCISIQSGCTAVYIHNVNCGPGHGISIGGLGKGDTKACVSNITVSDTILQNTMTGVRIKTWQGGSGMVQGIMFSNIQVYGVETPIMIDQFYCDGGKCHNQTSAVAVADISYQSIKGTYTSKPVHFACSDSLPCTGVTLATVELKPLPGKEVYDPFCWETY…
IbPG018	g19645.t1	MEVPRNPKPSKIIGRLILIAVLVVVSCSREVVGRRGHNGWRSFDYSAISCRRYTASLTDFGGVGDGVTLNTDAFRTAVDFLSGFAPEGGSMLYVPPGKWLTGSFNLTSHFTLFLDQDAVILASQVVEIADYMVGQGVCPYVVVGLLVEADHSVNEMLLIHSSAFGGIQLIQDENDYPVIEPLPSYGRGRDTEGGRFISLIFGTNLTDVVITGNNGTLDGQGKLWWDKFHNGTLNYTRPYLIEIMYSENIQISNITLLNSPSWNVHPVYSSDIIIEGITIIAPTRSPNTDGINPDSCTNTRIQDCYIVSGDDCIAVKSGWDEYGIAFGMPTKQLVIRRVTCISPTSAMIALGSEMSGGIEDVRAEDIVAIDTESAVRIKTGVGRGGYVKDIYVRRVTMKT…
IbPG019	g19648.t1	MEVPRNPKPSKIIGRLILIAVLVVVSCSREVVGRRGHNGWHSFDYSAISCRRFTACLTDFGGVGDGVTLNTDVFRTAVDFLSGFGQQGGSMLYVPPGKWLTGSFNLTSHFTLFLDQDAVILASQDENEYPVIEPLPSYGRVRDTQGGRFISLIFGTNLTDVIITGNNGTLDGQGSLWWDKFHNRTLNYTRPYLIEIMYSENIQISNLTLLNSPSWNVHPVYSSDIIIEGITIIAPTRSRNTDGINPDSCINTRIQDCYIVSGDDCIAVKSGWDEYGIAFGMPTKHLVIRRVTCISPTRAVIALGSEMSGGIEDVRAEDIVAINTESSVRIKTGVGRGGYVKDIYVRRVTMKTMKYVFWMTGNYGSHPDDKYDPNAFPVIKNINYRDMVAENVTMAGRLD…
IbPG020	g23126.t1	MEFTSSFLVLVLLISFVNGGLFGYSHGDIIISQISQPPFSAPAPAPAAQSGAIFNVMSYGGVGDGVADDTLAFKRAWDEACQTDLLTPILLAPKHHSFFIQSTIFTGPCKNPLLFQIEGTIMPPDGPDSWPKNMTKRQWLVFYRVNGMSMQGGGLIDGRGEKWWNLPCKPHRGVNGTTLPGPCDSPVAIRFFTSSNLTVQDLKIKNSPLFHFRFDNCHDVHIDSLYIKAPPNSPNTDGIHIENTYDVTIHNSIVSNGDDCISIGAGCYNIDIRNMTCGPSHGISIGSLGIKQSRACVSNIKVRDSTIRNSDNGVRIKTWQGGFGAVSKVTFDNIRMDNVQTDNRDQYYCSNKACSNQTSAVYISDVLYSNIKGTFDARSPPMRLACSDNVPCTNLTLSE…
IbPG021	g23203.t1	MEFSSSRFLVLLVLLISFVNGGLFGYSHGDIIISQISQPPFSAPAPAPAPQSGAIFNVMSYGGVGDGVADDTLAFKTAWDEACQSDLTPILLAPKHHSFFIQSTIFTGPCKKSPALSGTIMPPDGPDSWPKNMTKRQWLVFYRVNGMSMQGGGLIDGRGEKWWNLPCKPHRGVNGTTLPGPCDSPVALRFFTSSNLTVQDLKIKNSPLFHFRFDNCHDVHIDSLYIKAPPNSPNTDGIHIENTYDVTIHNSIVSNGDDCISIGAGCYNVDIRNMTCGPSHGISIGSLGIKHSRACVSNIKVRDSTIRNSDNGVRIKTWQGGFGAVSKVTFDNIRMDNVRNPIIVDQYYCSNKACTNQTSAVYISDVLYSNIKGTFDARSPPMRLACSDSVPCTNLTLSE…
IbPG022	g26129.t1	MVVVAPVTCRTMVCRRLVDVVVARRRERRKLMVVVVSSFSRNWRWDSVRGSLAVLGIPPLAMKASEFDQVPPQRHITASKSLLLDAILSAMFNSEDESKQFRDLCSDGFGGDNLRVEGVGGFGDDRNCIINGVARFGIDIFAFLLILGLISSLSSSRVSCKSFNVIDYGAKGDGMTDDSQAFLNAWKDACSSNTHRSPQVIIPAGSTFLVKPVQFNGPCMSKHTVFLVSGTVVAPGSPPDWNGLDTSQWLSFNGVNGLIVDGGGIIDGQGKKWWDQSCRDHPNMEGCTCLAPSAMKFMYCNNTTLNNIHFVNSPQTHMQLFVCSGFNINNLTVQSPGDSPNTDGIHIHASEHVVITYSKISCGDDCISIGDFTHDVEINNVQCGPGHGISVGSLGKSGN…
IbPG023	g26130.t1	MKVLSCNNSSVSNIQFSSSPQTHALIFGCNGFNVSHVSVESPGDSPNTDGIHIHASHHLSITYSNISCGDDCISIGDYTSNIEINNVQCGPGHGISIGSLGKSGNFVQVEDIHVYNCTFNGTTNGARIKTWQTGRGYVRNVTFENLQLFSVDNPIIIDQNYCDVRGACKELASGVEISDVVYQNISGTASRETAINLNCSRSVACTGIRMESIDITAQAASGTVAAYCSNARGQESVVEPGPCLQQL*
IbPG024	g26131.t1	MCLSRKIDCQIIFGHGQSFNVLDYGAIGDGTTNDTQAFLNAWRDACGSGVGSPLVIIPQSFRFLVFPLTFWGPCNSQKIYFMISGEIIAPSSMGTWKGRDASEWVVFRDVKGLTIDGSGTIDGQGKPWWDNSCRYHPSLALKFVSCNETSVSNMYVNNSPQTHILVLDCHGFNLHNIFINSPADSANTDGIHIQSSHNFSITHSKISTGDDCVSIGDYTSNVEINNIACGPGHGISIGSLGKSGNIVQVESIHVRNVFFSGTTNGARIKTWQVGRGTVRDVTFENLLFNYVGNPIIIDQHYCNIPNACKDMGSGVKISNIVYRDIFGTSSTDVAINLNCSKSVPCTNIVMQFVQLSSATPGKIVSADCENAYGQEYGVGPTSCLLQS*
IbPG025	g26132.t1	MCLSRKNCFLLILILGLASSRIDCQIIFGHGERFNVLDYGAIGDGTTNDTQAFLNAWRDACGSGVGSPLVIIPQSFRFLVFPLTFWGPCNSQKIYFMISGEIIAPSSMGTWKGRDASEWVVFRDVKGLTIDGSGTIDGQGKPWWDNSCRYHPSLALKFVSCKETSVSNMYVNNSPQTHILVLDCHAFNLHNIFINSPADSANTDGIHIQSSHNLSITHSKISTGDDCVSIGDYTSNVEINNIACGPGHGISIGSLGKSGNIVQVESIHVRNVFFSGTTNGARIKTWQVGRGTVRDVIFENLLFNYVGNPIIIDQHYCNIQGACRDTGSGVKISNIVYRDIFGTSSTDVAINLNCSKSVPCTNIVMQFVQLSSATPGKIVSADCENAYGQEYGVGPTSCL…
IbPG026	g26247.t1	MCLSRKSELFLLILILGLASSRIDCQIIFGHGQSFNVLDYGAIGDGTTNDTQAFLNAWRDACGSGVGSPLVIIPQSFRFLVFPLTFWGPCNSQKIYFMISGEIIAPSSMGTWKGRDASEWVVFRDVKGLTIDGSGTIDGQGKPWWDNSCRYHPSLALKFVSCNETSVSNMYVNNSPQTHILVLDCHAFNLHNIFINSPADSANTDGIHIQSSHNFSITHSKISTGDDCVSIGDYTSNVEINNIACGPGHDSWHKLRIQLGKTIKVDNLIKHKKSIGSLGKSGNIVQVESIHVSNVFFSGTTNGARIKTWQVGRGTVRDIIFENLLFNYVGNPIIIDQHYCNIPYACKDTGSGVKISNIVYRDIFGTSSTDVAINLNCSKSVPCTNIVMQFVQLSSATPG…
IbPG027	g26249.t1	MAFLNAWNDACSSSSLPYPQVIIPENSTFLVNPLTFNGPCKSEYIYFQILGTIKAPSSPEQFSSSPQTHALIFGCNGFNVSHVSVESPGDSPNTDGIHIHASHHLSITYSNISCGDDCISIGDYTSNIEINNVQCGPGHGISIGSLGKSGNFVQVEDIHVYNCSFNGTTNGAQIKTWQTGRGYVRNITFENLQLFSVDNPIIIDQNYCDVRGACKELASGVEINNVVYQNISGTARRETAINLKCSRSVPCTEIRMESIDITAQAASGTVAAYCSNARGQESVVEPGPCLQQF*
IbPG028	g26250.t1	MCLSRKIDCQIIFGHGQSFNVLDYGAIGDGTTNDTQAFLNAWRDACGSGVGSPLVIIPQSFRFLVFPLTFWGPCNSQKIYFMISGEIIAPSSMGTWKGRDASEWVVFRDVKGLTIDGSGTIDGQGKPWDDCVSIGDYTSNVEINNIACGPGHGISIGSLGKSGNIVQVESIHVRNVFFSGTTNGARIKTWQVGRGTVRDVTFENLLFNYVGNPIIIDQHYCNIPNACKDMGSGVKISNIVYRDIFGTSSTDVAINLNCSKSVPCTNIVMQFVQLSSATPGKIVSADCENAYGQEYGVGPTSCLLQS*
IbPG029	g26828.t1	MSTGQGGSAESLQFPAINCRKHTAYLTDFGGKGDGNTLNTAAFNSAIANLSKQASDDGGAQLIVPPGKWLTGPFNLTSHFTLYIHNDATILATQVFHLLFNLGRDAPGARMISLIFGTNLTDVVITGGNGTIDGQGEAWWVKYREKGLKNTRPYLIEIMHSNQIQIFNLTLRNSPSWVVHPVYSSDIIIQHLTILSPIDSANTDGIDPGHKFQLSKTKKGNCCWAGLAKLTDSCTNVRIWDNYIVSGDDCIAVKSGWDEYGIKYGMPTKHLSIKRLTCISPSSATIALGSELSDIYVRNVEYDTMKYVLWMIADYGDNPDDNYDPKALTTISGISYSNIKAKNVTIAGYLIGFGNHHPFTGLCMSNATIEMHQNSELSLEENQKPAWNCSDISGVASSN…
IbPG030	g26834.t1	MESHQLSCFYIALILACGGLLLSSSLAETVQFPALNCRKHTAYLTDFGSKGDGKTLNTAAFQSAIANLSKYASDGGAQLIVPPGKWLTGPFNLTSHFTLYIHKDAVIIGTQDISEYAIIPALPSYGQGRDAPGPRMISLVFGTNLTDVVITGGNGTIDGQGEVWWEKFRKKELTYTRPYLIEIMYSNQIQISNLTLLNSPSWVVHPVYSSDIVIQDLTILAPIDSENTDGIDPDSCSNVRIWDNYIVSGDDCIAVKSGWDEYGIAVGMPTKHLSIKRLTCISPFSATIALGSEMSGGIQDVRAEDLKALNTESGVRIKTAPGRGGFVKDIYVRNAEYHTMKYVFWVSGEYNSHPDKGFDPTALPNITGINYSKINARNVTIAGKLIGLEKDPFTGICIS…
IbPG031	g26868.t1	MQTTSILPALGCPLMNLCDVNFIYPHNNSGEYTHVLTSSKSNYYYKSYLLWHGGSSAESLQFPAINCRKHTAYLTDFGGKGDGNTLNTAAFNSAIANLSKQASDDGGAQLIVPPGKWLTGPFNLTSHFTLYIHNDATIIGTQDVSQYPLIPPLPSYGRGRDAPGARMISLIFGTNLTDVVITGGNGTIDGQGEAWWVKYREKELKNTRPDLIEIMHSNQIQIFNLTLRNSPSWVVHPVYSSDIIIQHLTILSPIDSANTDGIDPGHEFKLSKTKKGNCCWAGLAKLASVLT*
IbPG032	g26869.t1	MGDSCTNVRIWDNYIVSGDDCIAVKSGWDEYGIKYGMPTKHLSIKRLTCISPSSATIALGSELSGGIQDVRAEHILSINTESGLRVKTTPGRGGFVKDIYVRNVEYDTMKYVLWMIADYGDNPDDNYDPKALTTVSGISYSNIKAKTVTIAGYLIGFGNHHPFTGLCMSNATIEMHKNSELSLEEKKQKPAAWNCSDISGVASSNVSPSPCGQLAKKHDVVCNFPTDQLPIEKVELKTCSAPLKHLE*
IbPG033	g26871.t1	MRWIIVEFKPCGNGDGKTLNTAAFQSAIANLSKYASDGGAQLIVPPGKWLTGPFNLTSHFTLYIHKDAVIIGTQDISEYAIIPALPSYGQGRDAPGPRMISLVFGTNLTDVVITGGNGTIDGQGEVWWEKFRKKELTYTRPYLIEIMYSNQIQISNLTLLNSPSWVVHPVYSSDIVIQDLTILAPIDSENTDGIDPGAFYYIIFCLAISVRRAVERRLKPAIWRGRVKMSVKIPKSALSGWDGDSCSNVRIWDNYIVSGDDCIAVKSGWDDATIALGSEMSGGIQDVRAEDLKALNTESGVRIKTAPGRGGFVKDIYVRNAEYHTMKYVFWVSGEYNSHPDKGFDPTALPNITGINYSKINAKNVTIAGKLIGLEKDPFTGICISDATIEMRADDDDDK…
IbPG034	g30343.t1	MDSFPIMASRSQMLKTLVVVLLGVVLSSPGWVEGIRIVEDENSNNFYELEYSAINCRAHGASITDFGGVGDGKTLNTKAFQNAVNELSQYADQGGAQLFVPAGRWLTGSFNLTSHFTLFLDKDAVLLASQDISSWGVVEPLPSYGHGRDTSGGRYISLLFGSNLTDVVITGNNGTIDGQGELWWQQFHKKKLKYTRPYLIEIMHSDNIQISSLTLLNAPTWNVHPVYSSNVIIQGLTIIAPVTSPNTDGINPDSCANVRIEDNYIESGDDCVAVKSGWDEYGIKYGMPTKHLIIRRLTCISPYSAAIALGSEMSGGIQDVRASDITAINTESGVRIKTAVGRGGFVKDIYVKGMTLHTMKWVFWMTGNYGSHADNNYDPNALPEIKGINYRDVVADNVK…
IbPG035	g30502.t1	MHSDECLRKMSVRALLIIAFAISCFGCFCAATLPASDHHFHDPHSKFIINVDDFGTRGDGITDDSEAFENAWHRFCQTKQGVLLIPRRTYLLKPIRGTIKASKNKDDYKITERRNWILFRHLQHFRVDGGGVIDGNGEIWWKQSCNFLKREPCDNGEVPLAVSFENCTNLKIEAPGDSPNTDGIHITMTKDIHIKNSVIRTGDDCISIVNRSTNVKASGIVCGLGHGIRHSIGSLGRLGNQETEFVSDVVVNRSRFIGTKNGVRIKTWQGGHGDANNIVFENILMQNVTNPIIIDQFYCEKSKVKPEPCPEQREAVKISKVVYRNIRGTSAEDLAITFNCSKNVPCQGIVLDNVRLTGSGEAKNIIASCSQVEYITKGDVFPSCNYTDSIS*
IbPG036	g30517.t1	MSVRAPLIIAFAISCFGCFCAATLPASDHHFHDPRSKFIINVDDFGTRGDGLTDDSEAFENAWHRFCQTKQGVLLIPRRTYLLKPVFFSGPCNPNLKMKIRGTIKASRNKDDYKITERRNWILFRHLQHFRVDGGGIIDGNGEIWWKQSCNFLKREPCDNGEVPLAVSFENCTNLKIEAPGDSPNTDGIHITMTKDIHIKNSVIRTVNRSRLIGTKNGVRIKTWQGGHGDANNIVFENILMQNVTNPIIIDQFYCEKSKVKPEPCPEQREAVKISKVVYRNIRGTSAEDLAITFNCSNNVPCQGIVLDNVRLTSSGEAKNIKASCSQVEYITKGDVFPSCNYTDSIN*
IbPG037	g30668.t1	MASIPRCFGAFYVVLLAIFFTVGNGAKPLPARFFNVLDYGAVPDGRTDNVQAFLRAWDDACQFNGRSRVWIPSGVYKLGSVEFSGPCKAYQLAFLIKGTLKSPTERSEFNTDTWIAFNYMNNLVVKGGGYLDGQGHRAWPYNDCSTNSQCGPLPRTPTPTESRSDLPTISTSPTASSKPAMTVPPWSPGRNIRISQVTCGPGHGISIGSIGKNFGDLISGIHVINCTFIGTDNGVRIKTWAPSMSSLVFDVFFGYIHMIDVRNPIIIDQNYCPGGCGNYRSVHSKVQINDVTFNNIWGTSTSKVALALQCSPLVPCKDVNLVDINLNYFLPREGCRINVIGKSKGILSPPGCL*
IbPG038	g30978.t1	MGSKVIQAALIFFYVAYLVATVQGVEVNVKTSGAKADGKSDDTAAFKKAWDEVCKATEPSTLTVPEGKYMVGQIGFLGPCKSAITFNAEGAEFIAPTHLTQFKTRSGWILFSMIKDLTVSGGTMNGQGSAAWKINNCNKSFDGNCRNLPINLNLGTLTNSVVKGITSVDSKFFHMNVIQCKNLTLSKITITAPGDSANTDGIHIGRSNGVTVNGADIKTGDDCISFGDGSQQVTVENVKCGPGHGISIGSLGKYPNEQPVMGVTVKHCTLSNTLNGVRIKTWPASPNGVATGMHFEDVTMENVSNPILIDQEYCPWNQCKTGVPSKIKISDVSFKDIKGTSATKVAVKLLCSPGVPCDKVELSGVNLEYKGTNGSAISECDNVKPTLSGKNSPAICDAA…
IbPG039	g30979.t1	MGSKVIQAALIFFYVSYLVATVQGVEVDVKKSGAKADGKSDDTAAFKKAWDEVCKATEPSTLTVPEGKYTVGQLGFLGPCKSAITFNAVGAEFIAPTDPTQFKTRDGWILFSMVKDLTVSGGTFNGQGSAAWKINNCNKNFDGNCRNLPINLNLGTLTNSVVKGVTIHIGRSNGVTVNGADIKTGDDCISFGDGSQQVTVENVKCGPGHGISIGSLGKYPNEQPVMGVTVKHCTLSNTLNGVRIKTWPASPNGVATGMHFEDVTMENVSNPILIDQEYCPWNQCKTGVPSKIKISDVSFKDIKGTSATKVAVKLLCSPGVPCDKVELSGVNLEYKGTNGSAISECDNIKPTLSGKNSPPICDAAKA*
IbPG040	g32548.t1	MASNVSFGVVFLLGFHLFCHSSFVGAMPFRLFNVLSYGARPDGRTDNKEAFLSAWKDACKWEGGAKMHIPRGVYMLSSVLFTGTCKGSVTVRIQGIVRAPTNPSLFFGDTWIGFRYIDGLVMEGGGTLDGQGASAWPYNDCNKNPHCPKLPAHPIAPTPTESTSGTSTNIESPVGHRRGDISMVSGSQNIAIENVVCGPGHGISIGSLGRSQNEFVSNIHIKNCSLLDTQNGVRIKTWAPSYPSKISNVIFEDIVMTNTNNPIFIDQQYCPDSSCTSQSHISMPRCEASGHQLGIQGWAGDVVLFQCSWWRAFGKQEPPGCL*
IbPG041	g32555.t1	MASNVSFGVVFLLGFHLFCHSSFVGAMPFRLFNVLSYGARPDGRTDNKEAFLNAWKDACKWEGGAKMHIPRGVYMVSSVLFTGTCKGSVTVRIQGIVRAPTNPSLFFGDTWIGFRYIDGLVMEGGGTLDGQGASAWPYNDCNKNPHCPKLPASVRFDFVKNAIVHNIHSINSKNIHFNVLACDNGHSPRPSLAPRDSPNTRWNPPEPPPTSNLRSVIGTGGDCISMVSGSQNIAIENVNGVRIKTWAPSYPSKISNVIFEDIVMTNTNNPIFIDQQYCPIPVAVLSPTSPCQDVKLVDINLVYKDGPATSFCSNVRGGAFGKQQPPGCL*
IbPG042	g32559.t1	MRGSGPLCAPWIPPQDKHRLTTSIAVHRLSAARFMALSTPPANPAPIPAFIRCRRIPPKTARLCVKDVYDDLICHGINPSYTKWIWHGESNVATTSNMYVDNEANEDDESEDQLEEMFRELEFGRNELDELLKDSKLPLWPGCSKYTRLSAVLKLFNLKAGNGWSDKSFTALLEILKGMLPDDNELPKSTYDAKKILCPMGMGYKNIHVCPNDCILFRNDYKDLHACPICGTSRFKTRENDVGKVNLKSPPAKVM*LYDAPQPLAGFKFMSSVKRINVTFGKTQKLKSQRGKRSKSNVDVPSNEKSPWKKKSIFFDLPYWKTLDVRHSIDVMHVEKNVCDSLVGTLLDIKGKTKDGLNARLDLIEMEVEAIGVPKYRHEGRIDGKGHRHPKMHTMSRED…
IbPG043	g36892.t1	MVPFAVEKLTAASGSTVAVPGGEFLLNPVRLSGPCAGPITLSVWGVLKAPDKTFLDSPEWILLKDLQGLTVTGNGVLDGQGAYAWSVNPCKVDPNCKPFPTNLKFNNIVYGRIEGITSRDSKFFNIKIDGSEHVEIENIRITAPPDSKNTDGIHIGRSQYVQVHNVDIGTGDDCISFGPGTTNVVISEVNCGPGHGISIGSLGKGENEEDVSGIIVKNCNITNTTNGLRIKTWAPSPPSKVYNITYQDIILNGVKNPILIDQHYCPNNQCQHQGESSVEITNIRYLNIVGSSQDELSAIFNCSGTVPCKDIEVRSLNIVYNGHQPTKAACYYFNGKFHHCHSPNHCARLR*
IbPG044	g36893.t1	QGLTVTGNGVLDGQGAYAWSVNPCRVDLNCKPFPTNLKFSNIVYGRIEGITSRDSKFFHILIDGCKHVEIENIRITAPADSENTDGIHIGQSQYVQVHNVDIGTGDDCISFGPGTTNVVISQVNCGPGHGFSIGSLGKSENEQDVSGIIVTNCNITKATNGLRIKTWAPSPPSKVYNITYQDINLNGVQNPIVIDQHYCPNNECQHQV*
IbPG045	g36895.t1	MGFSLFSHPRLCLLLILFVTVSVVSGRKTYHITNYGAIRGGKTDSSKRQHGGRSRRGVLTESGEVKRPMRRPDNAFCVGVLKAPDKTFLDSPEWILLKDLQGLTVTGNGVLDGQGAYAWSVNPCKVDPNCKPFPTNLKFNNIVYGRIEGITSRDSKFFNIKIDGSEHVEIENIRITAPPDSKNTDGIHIGRSQYVQVHNVDIGTGDDCISFGPGTTNVVISEVNCGPGHGISIGSLGKSENEEDVSGIIVKNCNITNTTNGLRIKTWAPSPPSKVYNITYQDIILNGVKNPILIDQHYCPNDQCQHQGESSVEITNIRYLNIVGSSQDELSAIFNCSGTVPCKDMEVRSLNIVYNGHQPTKAACYYFNGKFHHCHSPNHCARLR*
IbPG046	g36897.t1	MDFSLFPHPRLCRLLVILLVTVCVVNGRKTYNNGRKTYNITNYGAIPDGKTDSSKALLEAWMLACKDNHSGGRSSGEFLLNPVRLSGPCAGPITFSVTGVLKAPDKTFLDIPEWIVLEDLQGITVTGNGVLDGQGAYAWSVNPCKVDPNCKPLPTNLKFGNIVHGRIEGITSRDSKFFHILIDSSKHVEIENIRITAPADSKNTDGIHIGQSQYVQVNNVDIGTGDDCISFGPGSTNVVISQVNCGPGHGFSIGSLGKSENEPDVNGIIVRNCNITNTTNGLRIKTWAPSTPNKVYNITYQDIILNGVQNPIVIDQHYCPNNACQDQGESSVEISNIRYLNIVGSSQDELSTIFNCSKREPCKDMEVRSLNIVYNGHQPTKAACYYFNGKFHHCHSPNQ…
IbPG047	g37421.t1	MNTIIYCAFTFVLFLLAHLGESADIKVAAKAGVDISPDLLKAWTEACAATTPSTIVIPKGTFEMKQALLKGPCKAPVELQIQATLKAPPNPNDMDGKREWLTVEYVDHFTLSGGGTLDGQGNVQVYAAKDKGFKSDKLPNNLSFNFMKNSVIRDITTLNSKLFHVNVFGGNNLTFEKFTIKAPADSPNTDGIHIAKIKDVTVKDSVIGTGDDCISIGDGLENLHITGVTCGPGHGISVGSLGKTPGEEPVKGVFVKDSKFVGTDNGVRIKTWPNSHPGVVTDIHYENIDMKDVKNPIVIDQEYCPNNECSKQKPSLVKISKVSYRNIKGTSATEEAVILACSSGVPCEGVEIGEINLTYKGGAAKSLCSNVKPTLTGKQVPAVTCK*
IbPG048	g37422.t1	MNTIIYCAFTFVLFLLAHLGESPDIKVAAKAGVDISPDLLKAWTEACAATTPSTIVIPKGTFEMKQALLKGPCKAPVELQIQATLKAPPNPNDMDGKREWLTVEYVDHFTLSGGGTLDGQGNVQVYAAKDKGFKSDKLPNNLSFNFMKNSVIRDITTLNTPADSPNTDGIHIAKIKDVTVKDSVIGTGDDCISIGDGLENLHITGVTCGPGHGINNGVRIKTWPNSHPGVVTDIHYENIDMKDVKNPIVIDQEYCPNNECSKEKPSLVKISKVSYRNIKGTSATEEAVILACGSGVPCEGVEIGEINLTFKGGAAKSVCSNVKPTLTGKQVPTVTCK*
IbPG049	g37425.t1	MNTIIYCAFTFVLFLLAHLGESADIKVAAKAGVDISPDLLKAWTEACAATTPSTIVIPKGTFEMKQALLKGPCKAPVELQIQATLKAPPNPNDMDGKKGMANAPADSPNTDGIHIAKIKDVTVKDSVIGTGDDCISIGDGLENLHITGVTCGPGHGISVGSLGKTPGEEPVKGVFVKDSKFVGTDNGVRIKTWPNSHPGVVTDIHYENIDMKDVKNPIVIDQEYCPNNECSKEKPSLVKISKVSYRNIKGTSASEEAVILACGSGVPCEGVEIGEINLTFKGGAAKSVCSNVKPTLTGKQVPAVTCK*
IbPG050	g37427.t1	MNTIIYCAFTFVLFLLTHLGESADIKVAAKAGVDISPDLLKAWTEACAATTPSTIVIPKGTFEMKQALLKGPCKAPVELQIQATLKAPPNPNDMDGKREWLTVEYVDHFTLSGGGTLDGQGNVQVYAAKDKGFKSDKLPNNLSFNFMKNSVIRDITTLNSKLFHVNVFGGNNLTFEKFTIKAPADSPNTDGIHIAKIKDVTVKDSVIGTGDDCISIGDGLENLHITGVTCGPGHGISVGSLGKTPDMKDVKNPIVIDQEYCPNNECSKEKPSLVKISKVSYRNIKGTSATEEAVILACSSGVPCEGVEIGEINLTFKGGAAKSVCSNVKPTLTGKQVPAVTCK*
IbPG051	g37428.t1	MNTIIYCAFTFVLFLLTHLGESADIKVAAKAGVDISPDLLKAWTEACAATTPSTIVIPKGTFEMKQALLKGPCKAPVELQIQATLKAPPNPNDMDGKREWLTVEYVDHFTLSGGGTLDGQGNVQVYAAKDKGFKSDKLPNKPSLVKISKVSYRNIKGTSATEEAVILACSSGVPCEGVEIGEINLTFKGGAAKSVCSNVKPTLTGKQVPAVTCK*
IbPG052	g39324.t1	MRRFFRSILPCWAALLLLAACSAVGEWETCSGIVPMKERSNRISIADFGGVGDGKTLNTKAFMEAIYEIQHLNRSGGTLLYIPAGVFLTGPFNLTSHMTLYLDKDAVIKATQDTTNWPLIPPLPSYGRGRELPGERYVSFIHGDGLRDVIITGENGTIDGQGDVWWNMWRQRTLQFTRPNLIELMNSRAIIISNVIFKNSPFWNIHPVYCSNVVVRYVTILAPTDSPNTDGIDPDSSSHVCIEDSYISTGDDLVAVKSGWDEYGIAYGRPSHGITIRRGDWLFPFAGIAVGSETSGCNRCSGGAYNPFQHGRWHPHKTNIGGGTRNSTNAIPIVHDIKIRDVWGEQVLQPGWIRGIAKSPFTNICLSNIHLNGPKSPNPPWKCSDAIGAAVKVSPRPAL…
IbPG053	g40866.t1	MAKILLIMFFLVFPLVTAEKYLFEEIDFLRDLDEWEAEEGDDELDLIDLPSWTAGRGHKVLVNVDSFGAVGDGVSDDTKAFEDAWKQACSTRRSVFLVPAGRRYLVNATRFRGPCAGNLVVQGVIDGSGSKWWAASCKKNKSNPCKGAPTAFTIDSSSAIKVKGITIQNSQQMHFTISRSDSVRVYGVRVSAPEDSPNTDGIHIAESTNVVLQGCKIGTGLSSSMPFICVERMTDLCVAQLQFPFNTTAVSAMTIIHNALWTMVHGDDCVSIVNASSGIKMKKLYCGPGHGISIGSLGKDNSVGIVTKVVLDTAFLQGTTNGLRIKTWQGGSGYVRGVRFQNVRMEDVYNPIIIDQFYCDSPKSCENQTSAVEISEVIYKNITGTSKSQKAMKFACSDS…
IbPG054	g40874.t1	MRGFSFRSLTFMVMVAFLVWSWNVETCDGRRGRHWRPSRGDASLYKKKGKYHQGGNRHHRSSNAGKTKQKHPSPVVAVPPPPPPPLPPSAPAAPRPSIPVNPPSKGYEDDTGSVFSVMDFGAKGDGKSDDTKAFQATWAAACKVEASTMVVPSEYVFLVGPISFSGPYCEKNIVFQLDGKIIAPTDSKAWGSGLFQWLEFTKLVGITIKGSGTVDGSGSVWWQNSPLDDPIDDELKLIIPLNTTKPVYPPISINSSLSGKMPSTKPTALRFYGSFNVTVTGITIQNSPQCHLKFDNCVGVYVYNFTASSPGDSPNTDGIHLQNSKDVVIRGSTLGCGHGISIGGLGKDNTKACVSNITVRDIIMQNTMNGVRIKTWQGGLGSVQGVLFSNIQVSEVQLP…
IbPG055	g42550.t1	MAMLVMILTAILCVIGASNAASTTSYNVLQFGAKPDGKTDSTQPFLKAWVAACSSVKAAMIYVPKGRYVIKAAEFRGPCKNSITVRIDGTLIAPSDFRALGNDDHWILFINVDRLSVIGGSFDGKGAGLWACRKSGKNCPAAARSITFNWANNVVVRGLTSVNSQGMHLVINSCNNVRVQNVKIIAPGDSPNTDGIHVQSSNGVTITGASINTGDDCISIGPGTRNLWMEKIQCGLGHGVSIGSLARDYKEDGVQNVTLINSIFKGSDNGVRIKSWARPSTSYVTNINYRNIVMRSVQNPIIIDQNYCPNNENCPSQSSGVKISRVTYQNIQGTSATQVAMKFDCSASNPCRGIKLQDIKLTYVDKTKAKSYCKNIGGSAGGVILPENCL*
IbPG056	g42551.t1	MRAFMFLFTFFAFMLVSPSLAVNVVGYGARGDGRTDSTAAFHRAWAAACRSARPAVVYVPRGLFLIRPVAFNGPCRSRITFRIDGTLVAPRNIYAIGNSEFWILFYKVSGLSLQGGTIDARGNGFWNCRTRGQNCPRGSRSLTIMHSNNVVVSGLRSFNSQTIHIAVGHSRNVKLQNVRIRAPSGSPNTDGIHVQSSMGVTITDSVIKTGDDCISIGPGTMNMWIQRIGCGPGHGISVGSLGNSQNEEGVENVTVTNVVFSRTQNGVRVKSWGRPSGGYARNLHFRNMVMRYVANPIIIDQQYCPNGGCARQSSGVKVSEVTYKNIKGTSSTQAAMKFECSAANPCSGIRLHNIRLSFLDRLRRPTLAYCRNAKGSQSGVVTPKTCFSFHKTKINM*
IbPG057	g42552.t1	MKIRAGSFITIFVLAVLCFVFFNEALAAGVTTFNVVDLGAEPDGETDAAEIFQRAWCAASGLARTTTLSLKFGAPFLLLPITTSSAMTITGWRLNNVDGVAIIGGKLYGQGAGLWACKDSGNECPKGATNLSITNSKNVVVTGLVSLNSQMFHVVVNRCGRVTMQDIEIKAPGDSPNTDGIHVQLSYDVTILNSKITTGDDCISIGPGTKNLWMENILCGPGHGVSIGSLAKNLTEKGVQNVTLKTATFKNTQNGVRIKAWGRPSKGFAKKIVFKDLKMRNVHNPILIDQNYCPDNKNCPGQASGVKIMDVTYQNILGTSATEVAVKFDCSKKNPCKRIRMSNVKLKFKKKRARASCAYVAGEAYGQIEPSSCL*
IbPG058	g42553.t1	MGRRVSYFFPLALTLVFLAATVANAMYNVESYGAKADGRTDSSAAFLKAWDAEWHNVPDQRNASGPSDYNVIGHSDAWIKFNRVTALSIIGGTLDAQGSSLWKCKNGKGGCPEGSTTLAIYDSDNVAIMGLTSQNSQKFHILIKGTRNAKLQGVKISAPEDSPNTDGIHVQSSSGVTITNSNIGTGDDCISIGPGTTNLLVQSIACGPGHGIRPEWKNVKVRNVQFTGTENGVRIKTWARPSNGYVRNVLFQRATMVDVHNPIIIDQNYCPHNENCPHQSSGIKISGITFEDIHGTSATEVGVELQCSKSRPCSGITVDDVKLTYNGRPAQASCTNAACPRIFSRY*
IbPG059	g43354.t1	MASPTVIFPVLMFIFLSIASAKRHPPQKYFNVLDYGAVADGKSENSPAFLKAWEDACRYPGKSRVLIPKGTFKIWSTTFSGPCNGPISFVIKGVVKAPINPGEFMNMDTWLGFRYLDRLSVNGGGYLDGQGQAAWPHNDCSTNPNCSPLPVSLRFDFVNNAKINHLRSINSKNTHFNLFACNNVNISRVRLTAPGDSPNTDGIRIGASTNIKITTSLIQTGDDCVAMVSGAKNIVVSNVTCGPGHGISIGSLGKSRGEFVSDVKVINCTFIGTQNGARIKTWAAGSMPSTVSNVFFGYINMQHVNNPILIDQTYCPGLPFCSDLGKHSSLVQIKDVTFYNIWGTSSSKVAVALKCSAKEPCQNIILNNIYLSYNGRGGQAISECSNVNGRSYGRQNPHS…
IbPG060	g43567.t1	MASPTVIFPVLMFIFLSIASAKRHPPQKYFNVLDYGAVADGKSENSPAFLKAWEDACRYPGKSRVLIPKGTFKIWSTTFSGPCNGPISFVIKGVVKAPINPGEFMNMDTWLGFRYLDRFSVNGGGYLDGQGQAAWPHNDCSTNPNCSPLPVSLRFDFVNNAKINHLRSINSKNTHFNLFACNNVNISRVRLTAPGDSPNTDGIRIGASTNIKITTSLIQTGDDCVAMVSGAKNIVVSNVTCGPGHGISIGSLGKSRGEFVSDVKVINCTFIGTQNGARIKTWAAGSMPSTVSNVFFGYINMQHVNNPILIDQTYCPGLPFCSDLGKHSSLVQIKDVTFYNIWGTSSSKVAVALKCSAKEPCQNIILNNIYLSYNGRGGPAISECSNVNGRSYGRQYPHS…
IbPG061	g43597.t1	MASPTVIFPVFMFIFLSIASAKRHPPQKYFNVLDYGAVADGKSENSPAFLKAWEDACRYPGKSRVLIPKGTFKIWSTTFSGPCNGPISFVIKGVVKAPINPGEFMNMDTWLGFRYLDRFSVNGGGYLDGQGQAAWPHNDCSTNPNCSPLPVL*
IbPG062	g49800.t1	MWPQMEIKAGIFVILGIALLSTGVECIPPRGHTHSIFDVTKFGAKPDGKGDSTMAMIRAWNKACHSKGAAKVVIPRGTFRAGEVIFEGPCTAKPIVIEIKGTVVADSDLSVYTSNYWFIIEHVAGVEVTGGGTMNGRGEDVWQFDADEKIKNAPLLPVSLIFQGVNRSGIHDIKFVNSKGFHMKVSDCNDFNVAKLRITAPGDSPNTDGLHISGSTNVNVSDLVVGTGDDCVSIGDGNTNLLVTRVTCGPGHGISIGSLGKREKETDVKGVTVRNCTLISTTNGARIKTYRDSPKLKASGIIFEDIVLHNVTHPIIIDQDYNSKSRKEPSNVKLKDVRFRNIRGTASKKHPAISLTCSQAVPCEDVELANIDIVSVEGKGAHLKPNTCVNAKTIVKGKR…
IbPG063	g49801.t1	MEIKAGIFVILGIALLSTGVECIPRRGLSAATVFDITSFGAKPGGKKDSALAMIRTWNKACKSTEAAKVVIPEGEFRAGEVVFQGPCTAPKPIVIEIQGTLLADTDLSVFTSNYWVSIEHVDGVEVTGGGTFNGRGEDVWQFDADEKIKNAPLLPVSLVFQNANHSSIHGIKFVNSKGFHMKVSDCSEFSVSKLHISAPGNSPNTDGVHISGSTNVNVTDLVVGTGDDCVSMGDGNTNLLVANVTCGPRHGISIGSLGKREQETDVNGVTVRNCTLIGTSNGARIKTFRASPKLKASSIVFENLILQNVTNPIIIDQDYGSKNKIEPSKVEISNVHFRNIKGTAAIRKPAITLTCSESVPCKGVELSDIDIVPVEGAEGKLKPNACLNIKAVFKGKSNP…
IbPG064	g49813.t1	MGGEKVREPMKGLVSSSVQVVLLLLLALNYAADHIEAQYEGECQFNKPLKPRPHSASVLDFGAVGDGKTLNSVAFQNAIFYLKSFADKGGAQLYVPAGKWLTGSINLTSHLTLFLEKDAIILGSEDYAHWGIVDPLPSYGRGIDVPGNNGTIDGQGSVWWEQFEAHALNYSRPNLVEFVGSSYVVISNLTLLNAPAWNVFPAYCSNVTVQNITVQSPDSSPYTNGIVPDSSEHVCIENSNISMGHDAIVLKSGWDEYGIAYGRPAANVHIRGVRLQSSVGAGIAFGSEMSGGISNVLVENLYLHDSFAGIELKTARGRGGYIQDILVSNVAMENVRVAIKATGYSDTHPDDEYDPEAFPLVSEISFEDIVGSNISIAGNFTGLSESPFTSICLSNITFS…
IbPG065	g50107.t1	MLLLAHSENAQLNVVTKYGTILDGDISVALLDVWNEACKDTTPSTILIPNGTYPMSQVVLSGPCKAPIRLQIHATLKAPLDLKTLDPKKEWLTIQYVDNFTLSGGGILDGQGAIAWLRNDCGRTIGSCNKLPNNLSLNFLRNSVIQNMTSLNSKLFHVNVFGGKNLTIDNFTIIAPNTSINTDGIHVARIVDVTIKNTIIATGDDCISIGDGTENLHVKNVTCGPGHGISVGSLGKLPGEKPVKGIFIKNCTLINTNNGVRVKTWPNSYPGVVTDLHCDDIVMHNVNNPILIDQEYCPYNKCQKEKPSLVKISNVSYDNIKGTSATENAVTFICSRKVPCERVVVGHINLTFHGDSAKSKCSNIKPILIGTQNPPICNKTALPSPSPSPLSTPSLNPSP…
IbPG066	g50384.t1	MALLTAWKEACATTTPSTIVIPKGTYPMTQVLLAGPCKAPIELKIEATLKAPANPNDMDGKKEWLTVQYMDHFTLSGGGTLDGQGNVQVYAAKDKGFKSNKLPNNLSFNFMKNSVIRDITTLNGKLFHVNVFGGNNLTFEKFTIKAPADSPNTDGIHIAKIVDVTVKDSVIGTGDDCISIGDGLENLHITGVTCGPGHGISVGSLGKTPGEEPVNGVFVKDSKFIGTDNGVRIKTWPNSHPGVVADIHYENIDMKDVKNPIVIDQEYCPNNECSKQKPSLVKISKVSYKNIKGTSATEEAVILACSSGVPCEGVEIGDINLTFKGGAAKSLCSNVKPTLTGKQVPPVECGGAGSAGAPGAGAPKPAAGAPAAGAPKPA*
IbPG067	g50389.t1	MKMDTIIYCAFTFVLFLLAHIGESADIKVPAKAGADVGPVSIVDWKEACAATTPSTIVIPKGTYPMTQVLLAPIELKIEATLKAPANPNDMDGKKEWLTVQYMDHFTLSGGGTLDGQGNVQVYPAKDKGGGDCISIGDGLENLHIMVLHVVIGVGSLGKTSEELVKGVFVKDSKFIGTDNGVRIKTWPNSHPGVKPSLVKISKVSYKNIKGTSATEEAVILACSSGVPCEGVEIGEINLTFKGGAAKSLCSNVKPTLTGKQVPPVECGGAGAPGAGAPKPAAGAPAAGAPKPAIKNSSITRGVL*
IbPG068	g50390.t1	MKMDTIIYCAFTFVLFLLAHIGESADIKVPAKAGADVGPALLTAWKEACAATTPSTIVIPKGTYPMTQVLLAGPCKAPIELKIEATLKAPANPNDMDGKKEWLTVQYMDHFTLSGGGTLDGQGNVQVYAAKDKGFKSNKLPNNLSFNFMKNSVIRDITTLNSKLFHVNVFGGNNLTFEKFTIKAPADSPNTDGIHIAKIVDVTVKDSVIGTGDDCISIGDGLENLHITGVTCGPGHGISVGSLGKTPGEEPVKGVFVKDSKFIGTDNGVRIKTWPNSHPGVVTDIHYENIDMKDVKNPIVIDQEYCPNNECSKQKPSLVKISKVSYKNIKGTSATEEAVILACSSGVPCEGVEIGEINLTFKGGAAKSLCSNVKPTLTGKQVPPVECGGAGAPKPAAGA…
IbPG069	g50391.t1	MATISYCAFTFILFLLARFGESATFNVAAKANVDVGPALLKTWKEACAAKTASTIVIPKGTYPMTQVVLIGPCKAPLELQIMGTLKAPPNPKDMDIKKEWFTIRYIDHFTLTGGGTLDGQGNVIVYPAKGKSHKLPNNLSLNFLTNSVIRGITTLNSKQFHVNVLGGKNLTFDHFTVKAPGDSPNTDGIHIAKIVGAVIKDSVFATGDDCISIGDGLENLKITGVTCGPGHGISVGSLGRTPGETPVKGMFVSNTKFIGTDNGARIKTWPSSLPGVVTDIHFENIDMKNVKNPIVIDQEYCPNNECNKQKPSLVKISKVSYKNIKGTSATPDAVILGCSKGVPCEGVEIGDINLTFKGGAAKSVCKNVKPKLTGKQVPPLVCK*
IbPG070	g50394.t1	MATISYCAFTFILFSLARFGESAIIKVDAKPNVDIAPALLKAWKEGCAAKTASTIVIPKGAYPMTQVVLSGPSKAPLEIQLMGTLKAPPNPKDMDMKKEWLTIQYIDNFTLTGGGTLDGQGNVIVYPAKGKSHKLPNNLSLNFLTNSVIRGITTLNSKQFHVNVLGGKNLTFDHFTVRAPGDSPNTDGIHIAKIVGAVIKDSVFATGDDCISIGDGLENLNITGVTCGPGHGISVGSLGRTPGETPVKGMFVSNTKFIDMKNVKNPIVIDQEYCPNNECNKQKPSLVKISKVSYKNIKGTSATPEAVILGCSKGVPCEGVEIGDINLTFKGGAAKSVCKNVKPKLTGKQVPPLVCK*
IbPG071	g50395.t1	MATISYCAFIFILFSLARFGESAIIKVDAKANVDIGPALLKAWKEACAAKTASTIVIPKGAYPMSQVVLSGPSKAPLEIQLVGTLKAPPNPKDMDMTKNWLTIQYIDHLTITGGGTLDGQGNVVVYPTKGKSRKLPNNLSLNFLTNSVIRGITTLNSKQFHVNVLGGKNLTFDHFNVKAPGDSPNTDGIHIAKIVGAVIKDSVFATGDDCISIGDGLENLKITGVTCGPGHGISVGSLGRTPGETPVKGMFVSNTKFIDMKNVKNPIVIDQEYCPNNECNKQKPSLVKISKVSYKNIKGTSATPDAVILGCSKGAPCEGVEIGDINLTFKGGAAKSVCKNVKPKLTGKQVPPLVCK*
IbPG072	g50396.t1	MNTISYCAFTFLLFLLAHFGESANINVAAKADANVAPALLKAWKEACAATTPSTVVIPKGTYPMTQVLLAGPCKAPIELKIEATLKAPPNPKDMDGKKEWLTIQYIDHFTLSGGGTLDGQGNVHVYGVKDTSFKSNKLPNNLSLNFLTNSVIRDITTLNSKLFHVNVLGGKNLTFDHFTIKAPGNSPNTDGIHIAKIIGVTVKDSVIGTGDDCISMGDGLENLKVTGVTCGPGHGISVGSLGKTPGEQPVKGIFVSDSKFIGTDNGVRIKTWPNSHPGIVTDIHFENIDMKDVKNPIVIDQEYCPNNECSKQKPSLVKISKVSYKNIKGTSATETAVFLTCSSGVPCDGVEIGDINLTFKGGAAKTVCKNVKPKLTGKQVPPVVCK*
IbPG073	g50397.t1	MWSKLLCALPFVLFLVAYPGESAEINVAAKPNVDVASELLNAWKEGCAATTASTIVIPKGTYPMTQVVLAGPCKAPIELQILGTLEAPSDDKTLDTSKEWLTVQYVDGFTLTGGGIFDGQGTATWEHNDCKKTKSCNLLPNNLSFNFLTNSLIRTIVSLDSKLFHVHVLGGKNITFDHLLIKAPGTSHYTDGIHVAKATDVTIMNSIIGTGDDCISVGDGTQNLVIKGVVCGPGHGIGINVGKAPGEEPVKGVHVQDCKFIGTDNGLRIITWPNSQPGEISDVHYEHIEMEDVDNPILIDQEYCPHRKCPKDKENQKPSQVKISKVSYKKITGASGTDVAVSFTCSSAVPCEGVEVSDINLTFNGAPAKSICSNIKPVSSGKIVPPLCT*
IbPG074	g50435.t1	MKRDKSSSVVLSSLVVLLIFCAAFSMMSVEARKSRHAKKPRTPAPPHKLKKGRSDYRRNFPAPAPAPTQLPPGNCYPPPSNVFDILSFGAKGDGVSDDSKALEAAWGAACKVSGATVQIPSQFSFLINPITLQGPCMPDLVFQVDGNVVAPPNVGSWPKSSIFQWINFKWVHSFTIQGPGTFDGQGPNWWKFSQIHNLQEKKASETIHLNMKPTALRFYESYNVTIHGISIVNSDDCVSIQTGCSNVHVHHINCGPGHGISLGGLGKDKSVACVSNILVENVVMENTLYGARIKTWQGGIGSVKNVSFSDIQVSDVKVPIMIDQYYCDKHVCKNQTGAVAIQGVKFDRIVGTFAAQPFHLACSNAVPCSDVHLADIQLEPRDSEDSVTASAGTLMGNRW…
IbPG075	g51339.t1	MRLFEYSSFSSKPIFSVVNLFVYGAYIFATIENANGFEGLIQLPKSGSFPINKSGPLIVNVIDFEAVGDGITDDTNDAWEIACSSPSRANIVVPDGQFIVGPINFTGPCTSKVSLRVLGCIVAPEDPKPCQHAPKVRSPPRFGLAHGYSPQFVLNEGKSVIFNKSTNALSVYQLCQVTVSRLKILAPSGSPNTDGIHISASTHVTVKECTIGTGDDCISIVGNSSRIRITNITCGPGHGISIGSLGKSNSWANVHDVSVRGAFLSNTENGARIKTWQGGSGFVRKIIYENLMMENVSNPIIIDQYYCDSANPCSNQTSAVGISRVSFARIKGTSATKEAIRFACRDSSPCRNLYLQDIELVSPSGGSTSSFCWEAYGSTTGLVYPPPCFPSAKTITQPV…
IbPG076	g51967.t1	MGDSVRFQRRRTDHKHVVPSFLLSHRTLLSLTWAIGFILVVAWQSNAVDRLFVFRYWAPPPRPIPKLRSPVFNLSDFGAVGDGVTLNTKAFERAISEIRKRGGGQLNVQPGRWLTAPFNLTSHMTMFLAENAEILGIDDERYWPLMPPLPSYGHGREHAGPRYGSFIHGQNLTDVVITGHNGTINGQGQVWWGKYRKKLLNFTRGPLLQIMWSRDIHISNVTFRDSPFWNLHPYDCQNVTIKGVTILAPLSGAPNTDGIDPDSCVNMVIEDSYISVGDDGVAIKSGWDHAGVSIGSEMSGGVSNITVDNLLVWNSKRGIRIKTSPGRGGYIQNITYRNLTLENVRVGIVLKTDYNEHPDEGYDPNALPTIKNISFTGIHGYGIRIPVRIYGSAEIPVED…
IbPG077	g54249.t1	MRGTENGVVLIPKGSFLLNTVKLAGPCNGSTTFLLNGHLKAPANVSIMKNSKDWVLFSNILGLSIVGNGSFDGQGKSAWLLNECKRKLHCKSLPMSISLKNITNGLIQGIVSTNSKFFHLTIRNSDSILIKSVTIQAPHKSPNTDGIHISQSKRISIYDSNIGTGDDCISLSKGSRNIYIYNVTCGPGHGISIGSLGKHENEEDVSGIVVKNCTFTNTTNGARIKTWAPSFSSRVFNLVYEDIILNNVSNPILIDQHYCPNSHCMGEVQILFLTRF*
IbPG078	g54803.t1	MGTVTRRRVLAFAVLLLSIMEMGNVEGRHHISKKQKNKKPKPRPESDPVPPPPVYSPPPGGVVPSDPVPPAPGNAAPAPPDDSGPCIFDVTDYGAVGDGSSDDTAAFVAAWKAACQVESAVVWAPPDHTFMITSTIFSGPCQPGLVFQVDGILTPPDGPECWPKEDSAKQWLVFYRLDDMTLNGTGTIEGNGQKWWDLPCKPHKGPNGSTLPGPCDSPVLIRFFMSSNLVVKGLRIQNSPQFHIKFDGCQGVEIHELSINSPKLSPNTDGIHVQDTKHVKIYNSVIANGDDCISIGPGCANVEIDAVTCGPSHGISIGSLGVHNSQACVSNITVTNAVIKDSDNGLRIKTWQGGTGSVTGISFDTVQMENVRNCVIIDQYYCLSKECRNQTSAVYVADI…
IbPG079	g55035.t1	MFLSKTGADTDKYGDEKYWPLMPPLPSYGYGREHPGPRYGSLIHGQHLKDVVITGHNGTINGQGQTWWKKYRQKLLNHTRGPLVQIMWSSDILVYNVTLRDSPFWTFHPYDCKNVTVRDVTILAPVHEAPNTDGIDPDSCEDMLIENCYISVGDDGIAIKSGWDQYGIAYGRPSKNILIRNLVVRSMVSAGVSIGSEMSGGVSNITVENVHVWSSRRAVRIKTAPGRGGYVRDVTYRNLTFEDVRVGIVIKTDYNEHPDGQFDPKAVPVLEDISYTSIHGEGVRVPVRLQGSEEIPVWNVTFRDMSVGITYKKKHIFQCAYVQGRVIGTIFPAPCENLDLYDEQGHLIKQSDAQNASDIDYSF*
IbPG080	g55561.t1	MVRLFMVLLASFLLCNIANAASTPTSSISYNVINFGAKPDGKTESTQSFLGAWASACRSPRPATVYVPKGRYLLKQLVFNGPCKNRISVRIDGTLVAPTDYRALGNSGFWILFSKVDGISVVGGKIDAKGAAFWACRNSGKSCPVGARSMTFRGANGVEVNGLVSLNSQKMHLVINDCKNVVIRNVRIIAPDESPNTDGIHVQESTGITITSSILKTGDDCVSIGPGTKNMFMDRILCGPGHGISIGSLGQDAVEDGVQNVTLINSLFIGSQNGIRIKSWARPSSGFVNNINYRNIVMRYVNNPIIIDQNYCPDNIGCPNKTSGIKISGVTYKNIQGTSKTKVAMKFDCSPTQKCRGIKLEDIKLSYHRALQLTWPLPPPCWSFPIQEGIESAKALSHI…
IbPG081	g55562.t1	MAVSKLCFSLVFSFIYVTVASAGSGSYNVQSFGAKPDGKTDSTKAFVGAWAAACASTAPATIYVPAGRFLVGSLSFGGQTCKSNAISFQMDGTLVAPSDYNNVVGKSGNWIKFEKVTGVSISGGTLDGQGAALWACKNSAKNCPQGATTLAFYNSNNIVISGLSSVNSQMFHILIDGCHNAKLQGVKISAPGNSPNTDGIHLQSSSAVTILNSHIGTGDDCISIGPGNSNLWIENIACGPGHGISIGSLGWEMEEAGVQNVTVKTATFTGTQNGLRIKTWARPSNGFVRNIVYQHAVMSGVQNPIIIDQNYCPDDKNCPQQSSGVKISGVTYEDVHGSSATEVAVKLECSKTEPCSKITLDHVNLTFKDEKAEASCANAGGTTFGLVLPLISCF*
IbPG082	g55563.t1	MLLIFVSESRVIISAFNVVDFGANPDGETDSSESFLGAWAAACASPEPAVIYVPPGRYSITQVKFGGKQCRSRGIEFLIYGTLVAPADYNVIGNVGYWILFDGVDGVFINGGTLDGQGAALWNCKASRNDCPIGSTSLGFIHSNNVTVYGLTSVNSQLFHVVILACKNMTLQGLNIMAPRNRGVYQSVGGTNLWIENIDQGEFRREHAPSIGSLGRDYEEEGVQNVTVKMVTFINTQNGARIKTWGRPSTSFVKDVLFQHALMYDVQNPIIIDQNYCPYNKSCPGQYSGVKISDVTYEDIRGTSATQVGVRLDCSATNPCSSIKLQDVMLTYEDGPAEVSCVNADGTTSGVIQPMAYSTNVECKTQQPTTNHLLLGANPHCLPYSHSAAYNVVSYGARG…
IbPG083	g55564.t1	MVRLFMVLLASFLLCNIANAASSSISYNVINFGAKPDGKTESTQSFLGAWASACRSPRPATVYVPKGRYLLKQLVFNGPCKNRISVRIDGTLVAPTDYRALGNSGYWILFSKVDGISVVGGKIDAKGAGFWACRNSGKSCPVGARSMTFKGANGVEVNGLVSLNSQTMHLVINDCKNVVIRNVRMIAPDESPNTDGIHVQGSTGITITSSILKTGDDCVSIGPGTKNMFMDRILCGPGHGISIGSLGQNAVEDGVQNVTLINSLFIGSQNGIRIKSWARPSTGFVNNINYRNIVMRYVNNPIIIDQNYCPDNIGCPNQTSGIKISGVTYKNIQGTSKTKVAMTFDCSPTQKCRGIKLEDIKLRYYLNNQKAQSICKNIQGTTTGVILPYNCL*
IbPG084	g55565.t1	MAVSKLCFSLVFSFIYVTVASAGSGSYNVQSFGAKPDGKTDSTKAFVGAWAAACASTAPATIYVPAGRFLVGSLSFGGQTCKSNAISFQIDGTLVAPSDYNNVVGKSGNWIKFEKVTGVSISGGTLDGQGAALWACKNSAKNCPQGATTLAFYNSNNVVISGLSSVNSQMFHILIDGCHNAKLQGVKISAPGNSPNTDGIHLQSSTAVTILNSHIGTGDDCISIGPGNSNLWIENIACGPGHGISIGSLGWEMEEAGVQNVTVKTATFTGTQNGLRIKTWARPSNGFVRNVVYQHAVMSGVQNPIIIDQNYCPDDKNCPQQSSGVKISGVTYEDVHGTSATEVAVKLECSKTEPCSKITLDHVNLTFKDEKAEASCANAGGTTFGLVLPLISCF*
IbPG085	g55566.t1	MWLATVLEETAGRTRRRFRRAWVAACGSTRPASVYVPRGYFLIRPVSFNGPCRSRMEFRVDGTIVAPDNIYAIGNSQFWILFYKSLTIMHSSNVLVSGLTSLNSQTIHIAIAYSSHVRAQNVKIIAPSGSPNTDGIHVQNSMGVTITDSTIRTGDDCISIGPGSMNLWIQKIGCGPGHGISIGSLGNSNNEAGVQNVTVTNSVFTRTQNGVRVKSWARPSGGYARNLIFKNLIMRNVGYPIIIDQRYCPDGSCPNQNSGVKVSRVTYSNIKGTSSTQEAIKFECSYSNPCRGIKLQDINLAYVNRLRRPTLAYCKNARGTHTGIVTPKTCF*
IbPG086	g55567.t1	MLLIFVSESRVIISAFNVVDFGANPDGETDSSESFLGAWAAACASPEPAVIYVPPGRYSITQVKFGGKQCRSRGIEFLIYGTLVAPADYNVIGNVGYWILFDGVDGVFINGGTLDGQGAALWNCKASLKDCPNGATSLGFIHSNNVTIYGLTSVNSQLFHVVILACKNMTLQGLNIMAPRNSMNTDGVHVQFSSGVTIIDSNIGTGDDCVSIGPGSTNLWIENIVCGPGHGISIGSLGRDYEEEGVQNVTVKMVTFINTQNGARIKTWGRPSTSFVKDVLFQHALMYDVQNPIIIDQNYCPYNKSCPGQYSGVKISDVTYEDIRGTSATQVGVRLDCSATNPCSNIKLHDVMLTYEDGPAEASCVNADGTTSGVIQPMACF*
IbPG087	g55570.t1	MAVSKLGFSLVFSFIIYVTFASAGSGSYNVQSYGAKPDGKTDSTKAFVGAWAAACASTAPATIHVPAGRFLVGSVTGVSISGGTLDGQGTALWACKNSAKNCPQGATTLAFYNSNNVVISGLSSQNSQMFHILIDRCHNAKLQEVKISAPGNSPNTDGIHVQSSSAVTILNSHIGTGDDCISIGPGNSNLWIENIACGPGHGISIGSLGKEEQEGGVQNVTVKTATFTGTQNGLRIKTWAKPSNGFVKNVVFQHAVMSDVQNPIIIDQNYCPNHQNCPHQSSGVKISDIKYEDIHGTSATEVAMKFDCSNTQPCSDITLDDVNLTYKDQPAQASCSNAGGTSSGLVTPASCL*
IbPG088	g55571.t1	MTFLYVTCTLAANAQYNVESYGAKPDGKTDSTEAFMAAWTAACASTSPATINVPSGRFLLGSAITFGGQTCKSKAIRFEIDGTIVAPSDYNVIGKADNWIKFVRVNGVSIVGGTLDAKGAALWSCKSSSKSCPDGAGTLAFYNSNNVVIDGLSSQNSQKFHIRIESCHNAKLQGVKVSAAGNSPNTDGIHVQSSTGVTILNSHIGTGDDCISIGPGNSNLWIENIACGPGHGISIGSLGWKEQEAGVQNVTVKTVTFSGTQNGLRIKTWARPSNGFVKNVVFQHAVMSNVKHPIIIDQNYAQASCSNAGGTSSGSVTPASCL*
IbPG089	g55573.t1	MTFLYVTCTLAANAQYNVESYGAKPDGKTDSTKAFMAAWAAACASTSPATINVPAGRFLLGSAITFGGQTCKSKAIRFEIDGTIVAPSDYNVIGKADNWIKFVRVSGVSIVGGTLDAKGAALWSCKSSGKSCPDGAGTLAFYNSNNVVIDGLSSQNSQKFHIRIESCHNAKLQGVKVSAAGNSPNTDGIHVQSSTGVTILNSHIGTGDDCISIGPGNSNLWIENIACGPGHGISIGSLGWKEQEAGVQNVTVKTVTFSGTQNGLRIKTWARPSNGFVKNVVFQHAVMSNVKHPIIIDQNYCPNNQNCPHQGSGVKISNIKYKDIHGTSATQVAMTFECSKTQPCRGITLDDVNLTYKNHPAQASCSNAGGTSSGSVTPASCL*
IbPG090	g55574.t1	MDALLVAPSDYIMWLEKSGNWIKFEKVTGVSISGGTLDGQGTALWACKTPRIALKGLRSQNSQMFHILIDRCHNAKLQEVKISAPKQPQHRWNPRSILLSCNNLEFPHRHRLTVSPSAPETPTCGSKTSPADGHGISIGSLGKEEQEGGVQNVTVKTATFTGTQNGLRIKTWAKPSNGSGVKISDIKYEDIHGTSATEVAMKFDCSNTQPCSDITLGDVNLSVQRSPGTSLLL*
IbPG091	g55575.t1	MLLIFVSESRVIISAFNVVDFGANPDGETDSSESFLGAWAAACASPEPAVIYVPPGRYSITQVKFGGKQCRSRGIEFLIYGTLVAPADYNVIGNVGYWILFDGVDGVFINGGTLDGQGAALWNCKASRKDCPIGATSLGFIHSNNVMVYGLTSVNSQLFHVVILACKNTTLQGLNIMAPGNSMNTDGIHVQFSSGVVIIDSNIGTGDDCVSIGPGSTNLWIENIVCGPGHGISIGSLGKDYEEEGVQNVTVKVVTFINTQNGARIKTWGRPSTSFVKDVLFQHALMYDVQNPIIIDQNYCPYNKSCPGQVRLDCSATNPCSSIKLQDVMLTYEDGPAEASCVNADGTTSGVIQPMACF*
IbPG092	g55577.t1	MAVSKLGFSLVFSFIIYVTFASAGSGSYNVQSYGAKPDGKTDSTKAFVGAWAAACASTAPATIHVPAGRFLVGSVTFGGQTCKSNAISFQMDGTLVAPSDYNNVVGKSGNWIKFEKVTGVSISGGTLDGQGTALWACKNSAKNCPQGATTLAFYNSNNVVIIGLSSQNSQMFHILIDRCHNAKLQEVKISAPGNSPNTDGIHVQSSSAVTILNSHIGTGDDCISIGPGNSNLWIENIACGPGHGISIGSLGKEEQEGGVQNVTVKTATFTGTQNGLRIKTWAKPSNGFVKNVVFQHAVMSDVQNPIIIDQNYCPNHQNCPHQSSGVKISDIKYEDIHGTSATEVAMKFDCSNTQPCSDITLDDVNLTFKDHPAQASCSNAGGTSSGLVTPASCL*
IbPG093	g55578.t1	MLLIFVSESRVIISAFNVVDFGANPDGETDSSESFLGAWAAACASPEPAVIYVPPGRYSITQVKFGGKQCRSRGIEFLIYGTLVAPADYNVIGNVGYWILFDGVDGVFINGGTLDGQGAALWNCKASRKDCPIGATSLGFIHSNNVMVYGLTSVNSQLFHVVILACKNTTLQGLNIMAPGNSMNTDGIHVQFSSGVVIIDSNIGPGDDCVSIGPGKDYEEEGVQNVTVKVVTFINTQNGARIKTWGRPSTSFVKDVLFQHALMYDVQNPIIIDQNYCPYNKSCPGQYSGVKISDVTYEDIRGTSATQVGVRLDCSATNPCSSIKLQDVMLTYEDGPAEASCVNADGTTSGVIQPMACF*
IbPG094	g55580.t1	MAVSKLGFSLVFSFIIYVTFASAGSGSYNVQSYGAKPDGKTDSTKAFVGAWAAACASTAPATIHVPAGRFLVGSVTFGGQTCKSNAISFQMDGTLVAPSDYNNVVGKSGNWIKFEKVTGVSISGGTLDGQGTALWACKNSAKNCPQGLRSQNSQMFHILIDRCHNAKLQEVKISAPGNSPNTDGIHVQSSSAVTILNSHIGTATTVSPSAPETPTCGSKTSPADPATESGKEEQEGGVQNVTVKTATFTGTQNGLRIKTWAKPSNGFVKNVVFQHAVMSDSSGVKISDIKYEDIHGTSATEVAMKFDCSNTQPCSDITLDDVNLTFKDHPAQASCSNAGGTSSGLVTPASCL*
IbPG095	g55581.t1	MLISLHACMVCYKYPLPFINFSPLLPLSLYNTYNPSSYSHGSVQTLFLTCLHDLLYVTCTLAANAQYNVQSYGAKPDGKTDSTKAFMAAWTAACASTSPATINVPSGRFLLGSAITFGGQTCKSKAIRFEIDGTIVAPSDYNVIGKADNWIKFVRVTGVSIVGGTLDAKGAALWSCKNSGKSCPDGAGTLAFYNSNNVVIDGLSSQNSQKFHIRIESCHNAKLQGVKVSAAGNSPNTDGIKSCPDGAGTLAFYNSNNVVIDGLSSQNSQKFHIRIESCHNAKLQGVKVSAAGNSPNTDGIHVQSSTGVTILNSHIGTGDDCISIGPGNSNLWIENIACGPGHGISIGSLGWKEQEAGVQNVTVKTYLAALKMVMSNVKHPIIIDQNYCPNNQNCPHQGS…
IbPG096	g55584.t1	MTFLYVTCTLAANAQYNVESYGAKPDGKTDSTRPFWPHGRRPVPPLPRPPLTSRREDGTIVAPSDYNVIGKADNWIKFVRVSGVSIVGGTLDAKGAALWSCKSSGKSCPDGAGVSAAGNSPNTDGIHVQSSTGVTILNSHIGTGDDCISIGPGNSNLWIENIACGPGHGISIGSLGWKEQEAGVQNVTVKTVTFSGTQNGLRIKTWARPSNGFVKNIVFQHAVMSNVKHPIIIDQNYCPNNQNCPHQGSGVKISNIKYKDIHGTSATQVAMTFECSKTQPCRGITLDDVNLTYKNHPAQASCSNAGGTSSGSVTPASCL*
IbPG097	g55585.t1	MAVCKLFSSLVFIFMYVTCTLAANAKYNIQSYGAKPDGRTDSTKAFLAAWAAACASTAPATIYVPAGRFLVGSVSFGGQTCKSNAISFQIDGTLVAPSDYNVIGKGDNWIKFERVTGVSIIGGTLDAQGAALWSCKKFRQELPGRSCGNCHNAKLQGVKISAPGNSPNTDGIHVQSSSGVTILNSHIGTGDDCISMGPGNSNLWIENIACGPGHGISIGSLGWEEQEAGVQNVTVKTVTFTGTENGLRIKTWARPSKGFVRNIVFQHAVMSDVQNPIIIDQNYCPNDQNCPHQGSGVKISNIKYQDIHGTSATEVAMTFDCSKTQPCNGITLDDVNLTYKNHPAQASCSNAGGTSSGLVKPASCL*
IbPG098	g55586.t1	MMKSWSFLLALPYFIIFFLFQHSSAAKITYDVQKFGAKPDGKTDSTKAFLNAWAAACASSTKHVTILVPQGRYLLGTASFWGQSCKAKAIRIQIYGTLLAPSDYRVIGFTGNWLKFEKVSGLTIAGGTLDGQGAALWACKTSGKTSCPTGATTIAFYNSNNIVVSEMSSLNSQMFHVIVDGCKNVRLQKMKVSASGNSPNTDGIHIQDSSGVTILNTRIGTGDDCVSIGPGTSNLWIENVSCGPGHGISIGSLGWNAQEAGVQNVTVKSTTFRGTQNGVRIKTWARPSNAFVKGVVFQHSVMVNVQFPIIIDQQYCPDNKNCPTQASGVKISEVTYEDIHGSSATAVGLKLDCSKAFPCSGIKLQDINLSYGNQAAQALCNNAAGSSSGVNRPASCL*
IbPG099	g57223.t1	MESLNTIPFLSSQKLKTLWLLAVVVGVIGVAEGRNGRNWYESQYNGREYSAISCRAHSASITDFGGVGDGKTLNTRAFREAVNHLSQYAAHGGAELFVPAGKWLTGSFNLTSHFTLFLHKDAVLLASQDINTWPVVQPLPSYGHGRDTSGGRYISLIFGSNLVDVVITGKFPYSCKPCLVILACKEEPQSGNNGTIDGQGALWWQQFHSKKLKYTRPYLIEIMHSDQIQISNLTLVNSPTWNVHPVYSSNIIIQGLTILAPVKSPNTDGINPDSCTNVRLEDNYIVSGDDCVAVKSGWDEYGIKYGMPTRQLIIRRLTCISPYSAAIALGSEMSGGIEDVRASDITAVNTESGVRIKTAVGRGGYVKGIYVKGMRAHAMKWVFRISGDYGSHPDNNFDP…
IbPG100	g58518.t1	MSMPRNISPFVLLIIVTVVLTLAPSCLEALHHQQHYSHHNNVAHNNLNHLDEESGHDSRAYPSYSLEGMRSTRFLASVTTVNVDDYGAKGDGTHDDTVAFQKAWKVACSSIATTAVYFQVSKKNYLLRPISFSGPCKSAITVQIYGSIEASDDRSDYSDDRSHWLKFSSVQNLMVEGDGTINGNGKIWWQNSCKVDTSLPCENAPTALTFHMCNYLIVKNLRIQNAQRMHISFDQCTNVRASNLVVTAPGNSPNTDGIHVTKTKNIQISDCTIGTGDDCISIVSGSQNVEATGITCGPGHGISIGSLGSGNSKAYVSNVVVNGAKLSGTANGVRIKTWQGGSGSASNIKFQNIEMHDVKNPIIIDQNYCDQKDPCKHQSSAVQVKNVVYENIAGTSVTE…
IbPG101	g59056.t1	MKSILIQAAWFCILLASFVTGLHAAIFDVKKFGAKADGKTDDSKAFLGAWGAACKAAGANTITADGKYMAGPIKFQGPCKGAITIEAHKMILTALPDPFAFKGHAWVTFSSVHGLTINGGTFDGNGATAWKLPDCGKKRQYLSSSRCTEGSYNNLNRAWPDTPLSSTPQAPVPELLRHRLEPPRTRSSPLGLGRAPWPKSSPLGVGRNLQFNAVTGLKIIGLTNKNSKQFHMTMGGCKDVTIQNYTVHTPEDAPNTDGVHIGESSKVSILGASIKTGDDCVSLGDGVQDVHVEKVTCGPGHGLAIGSLGKYPNEKPVLGVTVKNCTLTGTTNGARIKTWPSSPVSSASNMHFEDIIMNNVTNPILIDQQYCPWNQCKQGAGRLFMHQRQAFHHRKSRPN…
IbPG102	g59057.t1	MKSILIQAAWFCILLASLVTGLHAAIFDVMKFGAKADGKTDDSKAFVGAWGAACKAAGANTITAAGKYMAGPILFQGPCKGAITIEAHKMILTALPDPYAFKGQPWVTFSHVHGLTINGGTFDGNGAAAWKLPECGKKGNVCRLPANLYFNVMTDLKIIGVTNKNSKQFHMTIGGSKDVTIQNYTVDTPGDAPNTDGVHIGKSSKVSIIGASIKTGDDCVSLGDGVQDVHVEKVTCGPGHGLAIGSLGKYPNEKPVLGITVKNCTLTGTTNGARIKTWPGSPVGSASNMHFEDIVMNNVTNPILIDQQYCPWNQCKQGAASKVKLSGIGFKNIKGTSSSKEAMKIHCSPAVPCQGVIMNDINLVYKGKDGPAVSSCTNVKPSITGKVVPAACSTHK*
IbPG103	g60878.t1	MVETQTRNHRCIPTFFSTHKTLLTVLWIAVFCSVFLWQRDCADGLLSVRRGFTARELPRLRPLAFNLTEFGGVGDGVTVNTAAFERAVMAISKLGKKGGGQLNVPPGLWLTAPFNLTSHMTLFLAEGAVILGIDPNPWSPYPDRICGGGHPLGDTIIFGAHKKLTMLSDEKYWPLMPPLPSYGHGREHLGPRYGSLIHGQNLKDVVITGHNGTIDGQGQGWWKKYRQRLLNYTRGPLVQIMWSSDILISNITLRDSPFWTLHPFDCKNVTIRDVTVLAPIFDAPNTDGIDPDSCEDVLIENCYISVGDDAIAIKSGWDQYGIAYGRPSKNILIRNLVDQAFTTTPKTITSSKAQFYFLIPPHFQEAGAGIGPSGLHPTIPNHLTYPEKLNYMSVSAGIS…

## Sheet: Table S2
Table S2. Protein sequences of PGs of Arabidopsis thaliana.
Gene ID	Protein sequence
AT1G02460	MLTSTYNRNQVLGFMTLILTLMSLSEARNHHHKEKHKHNNHNHHSSKPKPPSSSISQPPTPPPGPPDSPAPSLPPSPSDDPADDNNGIYNVRKYGAVGDGETDDTEAFKTAWDSSCNNENNTDSVLLVPYGYTFMIQSTIFTGPCRSYQFFQVDGTIVTPDGPESWPSNISKRQWLVFYRVNGMALKGEGVIDGRGQKWWDLPCKPHRSVNKSAIVTGPCDSPIALRFFMSSNLRVEGLQIKNSPQFHFRFDGCQGVHVESLHITAPPLSPNTDGIHIENSNSVTIYNSIISNGDDCVSIGSGSYDVDIRNLTCGPGGHGISIGSLGNHNSRACVSNITVRDSVIKYSDNGVRIKTWQGGSGSVSGVTFNNIHVDSVRNPIIIDQYYCMTKDCANKTSA…
AT1G02790	MANARSLVAKANNINVGSLILMALVFGSCVANGEYLGGRRGLAANSGNPTVYDITKFGAVGDGSTNTFKAFLNTWIQVCDSPVPATLLVPKGTFLAGPVIFAGPCKSKVTVNVIGTIIATTSGYATPEWFLFERVDNLVLTGTGTFHGKGEAVWKADGCGKKVQCNLPPTSLKFRNMKNVEINGISSVNAKAFHMFLVKTENVNIQNIKLTAPAESPNTDGIHLSNADNVSILDSTIATGDDCVSVGRGSNNVTVERVICGPGHGLSVGSLGKYKNEEDVSGIHVNNCTMIETDNGLRIKTWGGSDPSKAVDIKFENIIMQSVKNPIIIDQNYGSRGGDSQVAISDILFKNIRGTTITKDVVQIMCSKSVPCQGVNVVDVNLDYVGKTGGEKKSSSGGL…
AT1G05650	MTKSAITFPLIFTLLTFIDVSSSASIVFNVVSFGAKPDGVTDSTAAFLKAWQGACGSAASATVVVPTGTFLLKVITFGGPCKSKITFQVTGTVVAPEDYRTFGNSGSWILFNKVNRFSLVGGTFDARGSGFWSCRKSGQNCPPGVRSISFNSAKDVIISGVKSMNSQVSHMTLNGCTNVAVRNIRLVAPGDSPNTDGFTVQFSTGVTLTGSTVQTGDDCVAIGQGTRNFLISKLACGPGHGVSIGSLAKQLNEDGVENVTVSSSVFTGSQNGVRIKSWARPSTGFVRNVFFQNLIMRNVQNPIIIDQNYCPSNQGCPTEHSGVKITQVTYKNIQGTSATQEAMKLVCSKSNPCTGITLQDIKLTYNKGTPATSLCFNAVGKNLGVIQPTSCLNR*
AT1G05660	MTKSVIRFSLLFTLLTFIDVSISASNVFNVVSFGAKPDGVTDSTGAFLKAWQGACVSASSATVVVPKGTFLLKVITFGGPCKSKITFQVAGTVIAPEDYRTFGNSGFWILFNKVNRFSLVGGTFDARANGFWSCRKSGQNCPPGVRSISFNSAKDVIISGVKSMNSQVTHMTLNGCTNVVVRNVKLVAPGNSPNTDGFHVQHSTGVTFTGSTVQTGDDCVAIGPGTRNLLITKLACGPGHGVSIGSLAKELKEDGVENVTVSSSVFTGSQNGVRIKSWARPSNGFVRTVFFQDLVMKNVENPIIIDQNYCPTHEGCPNEYSGVKISQVTYKNIQGTSATQEAMKLVCSKSSPCTGITLQDIKLTYNKGTPATSFCFNAVGKSLGVIQPTSCLNR*
AT1G10640	MIMRRSLSLRSITMMILMAVLVWSVTLETCIARRGRHWRHSHRSSSDLSDSLSNKKPKSHGNSHHHSSHNNNHHHKSKPKPKPKLKTPPKAHDNNSPVVSGPPKVQPPPLPPQKGSQVFNVMDFGAKGDGKCDDTKAFEAAWVAACKIEASVMLVPPEYTYLVGPISFSGPYCQANIVFQLDGTIIAPTDSKTWGKGLMWWIDFTKLKGIKVQGKGVIDGRGSGWWQQDSPFIDSDTKLIVPLNNSANQNPPMPIRSELDERMPSIKPTALRFSGSFGVEVTGITIQNSPQCHLKFDDCVGVVVHDIAVSSPGDSPNTDGIHLQNTKDVLIHSTTLACGDDCISIQTGCSNVFVHNVNCGPGHGISIGSLGKEGTKACVSNITVRDVAMHNTMTGVRIK…
AT1G17150	MAPCIDFVFMAFGLLLLLIAVTTSRPITRPKVFDVRSYGAKGDGKMDNTNAFTNAWKDACRWNGPSKMYIPLGTFYLGGVTFVGPCDGKISFVIDGTLLAPPNNDDIKKEIWINFRYINYLTVFGDGTLDGQGKKSWSLIDCQKDNNCPKLAINMGFDFVKNSSMNGITSLNSKAGHFNFLSVDHFSITRVNIIAPSNSPNTDGIKIALSSNMQISNTHISTGDDCIAMLSGNTNFDIYNVKCGPGHGISIGSLGKNKDEKNVNGLMVRNSVFTGTTNGIRIKTWESSASTIRIINLVYENLQMINVENPIGIDQKYCPYPPCSNMGDSHIQIRNVTLKNIWGTSKNKVAVKFQCSKTFPCKDVQLIDINLTHHGVDGPASALCENVDGSATGKMVPPH…
AT1G19170	MVENLFPSRFQFHLQRLDPKRRLTSLLASHKTLFTFLWITAFGSVFLWQRTAYIEGGSGTGPVGGKFTIFGKIKPIQPIPRLRPVVFDLKDFGGVGDGFTLNTEAFERAVISISKLGGSSGGGQLNVPPGRWLTAPFNLTSHMTLFLAEDSEILGVEDEKYWPLMPPLPSYGYGRERPGPRYGSLIHGQNLKDIVITGHNGTINGQGQSWWKKHQRRLLNYTRGPLVQIMWSSDIVIANITMRDSPFWTLHPYDCKNVTIRNVTILAPVTGAPNTDGIDPDSCEDMVIEDCYISTGDDAIAIKSGWDQFGIAYGRPSTNILIRNLVVRSVISAGVSIGSEMSGGISNVTIENLLIWNSRRGIRIKTAPGRGGYIRNITYKNLTLDNVRVGIVIKTDYNE…
AT1G23460	MMDKLFILSLLGLLLVTAYGAAGKMVYTDLDILDELENFDVLVDDDDDTKLLDWPSFTSRHSGKNLVNVDTFGAAGDGVSDDTQAFVSAWSKACSTSKSVFLVPEGRRYLVNATKFNGPCEQKLIIQIDGTIVAPDEPSNWDSKFQRIWLEFSKLKGVVFQGKGVIDGSGSKWWAASCKKNKSNPCKSAPTALTIESSSGVKVSGLTIQNSQQMNFIIARSDSVRVSKVMVSSPGDSPNTDGIHITGSTNVILQDCKIGTGDDCVSIVNASSNIKMKNIYCGPGHGISIGSLGKDNTTGIVTQVVLDTALLRETTNGLRIKTYQGGSGYVQGIRFTNVEMQDVANPILIDQFYCDSPTTCQNQTSAVKISQIMYRNITGTTKSAKAIKFACSDTVPCSH…
AT1G43080	MVSIASTFKALCLSFLFIAVASRPTIRPKVFNVRRYGSRPDGKTDNANAFTSVWKRACTRISGSSKIYVPKGTFYLGGVEFVGPCKNPIEFVIDGTLLAPANPRDIKQDTWINFRYINNLSISGSGTLDGQGKYSWPLNDCHKNTNCPKLAMTMGFAFVNNSRIKDITSLNSKMGHFNFFSVHRFNITGVTITAPGDSPNTDGIKMGSCSNIHISNTNIGTGDDCIAILSGTTNLDISNIKCGPGHGISVGSLGKNKDEKDVKHLTVRDTVFNGTSDGIRIKTWESSASKIVVSNFIYENIQMIDVGKPINIDQKYCPHPPCEHEKKGESHVQIQDIKLKNIYGTSNNIVAVNLQCSKSFPCKNVELIDINLKHTGLEKGHSTAMCENVDGSVRSKMVP…
AT1G43090	MVSIASTFKALCLSFLFIVVASRPTIRPKVFNVRRYGSRPDGKTDNANAFTSVWKHACTRISGSSKIYVPKGTFYLGGVEFVGPCKNPIEFVIDGTLLAPANPRDIKQDTWINFRYINNLSISGSGTLDGQGKYSWPLNDCHKNTNCPKLAMTMGFAFVNNSRIKDITSLNSKMGHFNFFSVHRFNITGVTITAPGDSPNTDGIKMGSCSNIHISNTNIGTGDDCIAILSGTTNLDISNVKCGPGHGISVGSLGKNKDEKDVKHLTVRDTVFNGTSDGIRIKTWESSASKLVVSNFIYENIQMIDVGKPINIDQKYCPHPPCEHEKKGKSHVQIQDIKLKNIYGTSNNIVAVNLQCSKSFPCKNVELIDINLKHTGLEKGHSTAMCENVDGSVRGKNGS…
AT1G43100	MVSIASTFKALCLSFLFIAVASRPTIRPKVFNVRRYGSRPDGKTDNANAFTSVWKRACTRISGSSKIYVPKGKFYLGGVEFVGPYKNPIEFVIDGTLLAPANPRDIKQDTWINFRYINNLSISGSGTLDGQGKYSWPLNDCHKNTNCPELAMTMGFAFVNNSRIKDITSLNSKMGHFNFFSVHRFNITGVTITAPGDSPNTDGIKMGSCSNIHISNTNIGTGDDCIAILSGTTNLDISNVKCGPGHGISVGSLGKNKDEKDVKHLTVRDTVFNGTSDGIRIKTWESSASKLVVSNFIYENIQMIDVGKPINIDQKYCPHPPCEHEKKGKSHVQIQDIKLKNIYGTSNNIVAVNLQCSKSFPCKNVELIDINLKHTGLEKGHSTAMCENVDGSVRGKNGS…
AT1G48100	MRRLSGILVIYIISTVLFGHFTNVARARYHYHKGRHGVTHPLPPPPPPPLETANPPDQVPSDPYPSPDPAPGDSDSGCVFDVTSFGAVGDGSCDDTAAFQDAWKAACAVESGVVLAPEGGVFKITSTIFSGPCKPGLVFQLDGVLMPPDGPEEWPEKDNKNQWLVFYRLDGFTFSGKGTVEGNGQKWWDLPCKPHRGPDGSSSSGPCASPTMIRFFMSNNIEVKGLRIQNSPQFHMKFDGCQGVLINEIQISSPKLSPNTDGIHLGNTRSVGIYNSVVSNGDDCISIGTGCSDVDIQGVTCGPSHGISIGSLGVHNSQACVSNITVRNTVIRDSDNGLRVKTWQGGTGSVSNLLFENIQMENVLNCIIVDQYYCQSKDCRNETSAVKVFDVEYRNIKGT…
AT1G56710	MSLPNSLFYTFFLILFSTIRIAQSIYLSPSPAPNPAYNDNDNIAPTVFDVTSFGAIGDCSTDDTSAFKMAWDAACMSTGPKSALLLVPYTFCFLVKPTTFNGPCRTNLVLQIDGFIVSPDGPRSWPSNYQRQWMMFYRVNGLSIQGSGVINGRGQKWWNLPCKPHKGLNGTTQTGPCDSPVAIRLFQSSKVRIQGINFMNSAQFHVRFDNCSDVVVDSVIIKAPASSPNTDGIHIENTHNVQIRNSMISNGDDCISIGAGCFNVDIKNVTCGPSHGISIGSLGVHNSQAYVSNITVTNSTIWNSDNGVRIKTWQGGSGSVSRIVFSNILMVNVRNPIMIDQYYCQTNNCANQTSAVIISDVLYANIKGTYDLRSPPIHFGCSDSVPCTNLTLTEVDLFP…
AT1G60590	MITRESLTLRSITMMTLVTILVWSATLETCIARRGRHWRHHHRSSSSLSDSLSSKKPKSHENNHHHMSHKSKPKPKMKTQPPKSNDGSPVVSQPPQVQQPPPPHVQPPPTPLPLQPVEDSQQFNVLDFGAKGDGMSDDTQAFEAAWASACKVEASTMIIPPDYIFLVGPISFSGPYCQANIVFQLEGMIVAPTDTESWGGGLMWWIEFTKLSGITIQGNGVIDGRGTVWWQQDYLSDYPIDDDFKLIVPLNNSVQERPPMPIRSELNWRMPSIKPTALRFYGSIDVTVTGITIQNSPQCHLKFDNCVKVLVHDVNVSSPGDSPNTDGIHLQNTRDVMIHTTTLACGDDCISIQTGCSNVYVHNVNCGPGHGISIGSLGKDSTKACVSNITVRDVVMHNT…
AT1G65570	MALFLSFVQVFSIVITIIMSHFGQFDARTSLNVLSFGANPNGIVESAKAFSDAWDAACGVEDSVVIYVPKGRYLVSGEVRFEGESCKSREITLRIDGTLIGPQDYSLLGKKENWFSFSGVHNVTVLGGSFDAKGSTLWSCKANGYNCPEGATTLRFMDSNNVKIKGVLSLNSQLFHIAINRCRNIKIEDVRIIAPDESPNTDGIHIQLSTDIEVRNASIKTGDDCISIGPGTKNLMVDGITCGPGHGISIGSLAKSIEEQGVENVTVKNAVFVRTDNGLRIKSWPRHSNGFVERVRFLGAIMVNVSYPILIDQNYCPGDSSCPSQESGIKINDVIYSGIMGTSATEIAIKMDCSEKVPCTGIRMQAINLTSYGEAAKTSCTNVSGKQLGLVTPSGCL*
AT1G70500	MIKPFIISLFALLMVASYGATGKMLFKELDILGKLENLDVPEDDIEDDVTFFDFSSFTSQYSGKNLVNVDSFNASGDGVSDDTQAFIRAWTMACSAPNSVLLVPQGRSYLVNATKFDGPCQEKLIIQIDGTIIAPDEPSQWDPKFPRNWLQFSKLQGVVFQGNGVIDGSGTKWWAASCKKNKSNPCVGAPTALTIYSSSNVYVRGLTIRNSQQMHLIIQRSTTVRISRVMVTSPGDSPNTDGIHITASTDVVVQDSKISTGDDCVSIVNGSAKIKMKRIYCGPGHGISIGSLGQGHSKGTVTAVVLETAFLKNTTNGLRIKTWQGGNGYVKGVRFENVVMQDVANPIIIDQFYCDSPSTCQNQTSAVHISEIMYRNITGTTKSSKAINFKCSDAVPCSH…
AT1G78400	MVSTISGFSLILFIAAVASSISAAPSAALVGRKVFDVRSYGARGDGKTDNTMAFTKAWKDACQWKGLPRVYIPFGTFYLGAVAFTGPCKSRISFIIKGTLLAPKDPNAIKQDSWIIFRYVDYLTVSGGGILDGQGSYSWPLNNCRQTHNCRALPMNMGFQFVRFSRLTRIKSINSKMGHLNFFSVQHFDITRVNIKAPGDSPNTDGIKIGSSNHMKIHHVDIATGDDCIAILSGTFNLDINKVNCGPGHGISVGSLGKFKGEKSVQGLIVRNSIFNGTSNGVRIKTWPSPGEPNLVSNFLFKNLQMIDVQSPINIDQRYCPNPPCSFQSFSKIQIRDVKFQNIWGTSTAKEAVKLQCSKNVPCKNVQLFNINIVHRGRDGPATSVCENVGGWIGGKISP…
AT1G80140	MGSVNVPAGKVFLLNSLHFTGPCIPKPLLFIIDGEMIAQSDPQKWGNGENGVIPWLIFDQVDGLAIVGRGLLDGQGKSWWDIHCRDHPGPMMTFSNCGNVTLKSLRFRNSAQTHVLVMGSQNVYIDDIKITSPEASPNTDGIHITSSTAVSINHSDIATGDDCVSIGDQVNNLNVTFMNCGPGHGVSIGSLGRGGTEVTVENIRVSHVNFTGTTNGARIKTWPGGTGYVRGIEFFDIRFSSVQNPIIIDQFYGCAPTCVETMKGVHIEKVRYMKMSGTSATKVAMKLECSGESVPCSNLFMRDIDLSPADGIDSVSSLCSFAHGSAQGIIRPLSCF*
AT1G80170	MSYSRGGTLVTLLLLLVVASSLALTANANSFESLLQLPRRQSRSTRPRSERLLHVGNFGAKGNGVTDDTKAFADAWKTACSSKVKTRILVPENYTCLLRPIDLSGPCKARLTLQISGTIIAPNDPDVWEGLNRRKWLYFHGLSRLTVEGGGTVNGMGQEWWERSCKHNHSNPCRGAPTALTFHKCKNMRVENLNVIDSQQMHIALTSCRRVTISGLKVIAPATSPNTDGIHISVSRGIVIDNTTVSTGDDCISIVKNSTQISISNIICGPGHGISIGSLGKSKSWEEVRDITVDTAIISDTANGVRIKTWQGGSGLVSKIIFRNIKMNNVSNPIIIDQYYCDSRKPCANQTSAISIENISFVHVRGTSASKEAIKISCSDSSPCRNILLQDIDLEPSNG…
AT2G15450	MTCISFAFNALCFCLFFIVVASRSTVRPKVFNVQRHGAKPDGKTDNANAFTSIWSRACKRISGSSKIYVPKGTFYLGGVEFVGPCKNPIEFIIDGTLLAPANPSDIKQDTWINFRYINNLSISGSGTLDGQGKQSWPHNDCHTNPNCPKLAMTMGFAFVNNSNIKDITSLNSKMGHFNFFSVHHFNITGVTITAPGDSPNTDGIKMGSCSNIQISDTNIGTGDDCIAILSGTTNLNISNVNCGPGHGISVGSLGKNKDEKDVKDLIVRDVIFNGTSDGIRIKNWESSASKILVSNFVYENIQMIDVGKPINIDQKYCPHPPCEHERKGESHVQIQNLKLKNIYGTSKNKVAVNLQCSKIFPCKNVELIDINIKQNGVKDGSSTSVCENVDGFARGKMFP…
AT2G15460	MACISFAFKALCFCLFFIVVASRSTVRPKVFNVQRHGAKPDGKTDNANAFTSIWSRACKRISGSSKIYVPKGTFYLGGVEFVGPCKNPIEFIIDGTLLAPANPSDIKQDTWINFRYINNLSISGSGTLDGQGKQSWPHNDCHTNPNCPKLAMTMGFAFVNNSNIKDITSLNSKMGHFNFFSVHHFNITGVTITAPGDSPNTDGIKMGSCSNIQISDTNIGTGDDCIAILSGTTNLNISNVNCGPGHGISVGSLGKSKDEKDVKDLIVRDVIFNGTSDGIRIKTWESSASKILVSNFVYENIQMIDVGKPINIDQKYCPHPPCEHERKGESHVQIQNLKLKNIYGTSKNKVAVNLQCSKIFPCKNVELIDINIKQNGVKDGSSTSVCENVDGFARGKMFP…
AT2G15470	MACISFAFKALCFCLFFIVVASRSTVRPKVFNVQRHGAKPDGKTDNANAFTSIWSRACKRISGSSKIYVPKGTFYLGGVEFVGLCKNPIEFIIDGTLLAPANPSDIKQDTWINFRYINNLSISGSGTLDGQGKQSWPHNDCHTNPNCPKLAMTMGFAFVNNSNIKDITSLNSKMGHFNFFSVHHFNITGVTITAPGDSPNTDGIKMGSCSNIQISDTNIGTGDDCIAILSGTTNLNISNVNCGPGHGISVGSLGKNKDEKDAKDLIVRDVIFNGTSDGIRIKTWESSASKILVSNFVYENIQMIDVGKPINIDQKYCPHPPCEHERKGESHVQIQNLKLKNIYGTSKNKVAMNLQCSKIFPCKNVELIDINIKQNGVKDGSSTSVCENVDGFARGKMFP…
AT2G23900	MEFSINPSTLKMIRTSFCILVVLAISSFSMMEARDLASKGKTNIEYMALNCRKHTAVLTEFGAVGDGKTSNTKAFKEAITKLAPKAADGGVQLIVPPGKWLTGSFNLTSHFTLFIQKGATILASQDESEYPVVAPLPSYGQGRDAAGPTFASLISGTNLTDVVITGNNGTINGQGKYWWVKYRSGGFKGITRPYTIEIIFSQNVQISNITIIDSPAWNIHPVYCNNVIVKGVTILAPIDSPNTDGINPDSCTNTLIEDCYVVSGDDCIAVKSGWDQFGIKVGMPTQQLSIRRLTCISPDSAGIALGSEMSGGIKDVRIEDITLLQTQSAIRIKTAVGRGGYVKDIFARRFTMKTMKYVFWMSGAYNQHPASGFDPKAMPVITNINYRDMTADNVTQPAR…
AT2G26620	MACIAFVLKALCLSLLLIVVASRSTIRPKVFNVQRHGSKPDGKTDNTNAFTSIWSRACKRISGSSKIYVPKGTFYLGGVEFVGPCKNPIEFIIDGTLLAPANPNDIKQDTWINFRYINNLSISGSGTLDGQGKQSWPLNDCHKNPNCPKLAISMGFAFVNNSNIKDITSLNSKMGHFNFFFVHHFNITGVTITAPSDSPNTDGIKMGSCSNIQISNTNIGTGDDCIAILSGTTKLNISNINCGPGHGISVGSLGKNKDEKDVKDLFVRDVIFNGTSDGIRIKTWESSASKILVSNFVYENIQMIDVGKPINIDQKYCPHPPCEHERKSHVQIQDLKLKNIYGTSKNKVAVNLQCSKSFPCKNVELIDINIKQNGLEDGSSITVCENVDGFARGKMFPQH…
AT2G33160	MASRVLLILCVPSLFFFLAASTKEYPGQPKIFDVRNYGARADSQRDNAFAFTKAWNEACQWSYGRSTVYIPSGIFYLRQVTFSGPCKSSITFFIRGTLLAPRNPYAINQEEWILFKYVDNLTVTGGGLLDGQGSYSWPLNDCNKNTNCRTLAMNIGFAFVKSSKINGLRSINSKMGHFNLFSVEDFNITGVTITAPGDSPNTDGIKIGKSSHMQIYNVTIGTGDDCIAILDGTSNLDISDVRCGPGHGISVGSLGRYKEEKNVQGLTVRNSIINGTTDGLRIKTWAKSVSQISVSNFLYENIQMINVGNPIVIDQQYCPHGQCDSPGKYASHVQIKDVKYNNIWGTSTSKEALKMQCSKTFPCQDVELSNINLHYVGRDGLVTALCENVGGSIRGKIVP…
AT2G40310	MASIAFVFKVLCVSFLFIFVASRPTIRPKTFNVQRHGSKPDGKTDNANVFTSIWSRACKRKSGSSKIYVPKGIFYLGGVEFVGPCKNPIEFVIDGTLLAPANPSDIKQDTWINFRYINNLSISGSGTLDGQGKQSWPLNDCHKNLNCPKLAMTMGFAFVNNSNIKDITSLNSKMGHFNFFSVHHFNITGVTITASGDSPNTDGIKMGSCSNMHISNTNIGTGDDCIAILSGTTNLDISNVKCGPGHGISVGSLGKNKDEKDVKNLTVRDVIFNGTSDGIRIKTWESSASKILVSNFVYENIQMIDVGKPINIDQKYCPHPPCEHEQKGESHVQIQDLKLKNIYGTSKNKVAMNLQCSKSFPCKNIELIDINIKSNGLENSSSIAVCENVDGSMSGKMVP…
AT2G41850	MARCTNLVTVFLLWALLMFSWCKASRISPNVYDHSYKRFKSDSLIKRREDITGLRSFVRASLRTPTTVSVSDFGAKGDGKTDDTQAFVNAWKKACSSNGAVNLLVPKGNTYLLKSIQLTGPCNSILTVQIFGTLSASQKRSDYKDISKWIMFDGVNNLSVDGGDTGVVDGNGETWWQNSCKRNKAKPCTKAPTALTFYNSKSLIVKNLKVRNAQQIQISIEKCSNVQVSNVVVTAPADSPNTDGIHITNTQNIRVSESIIGTGDDCISIESGSQNVQINDITCGPGHGISIGSLGDDNSKAFVSGVTVDGAKLSGTDNGVRIKTYQGGSGTASNIIFQNIQMDNVKNPIIIDQDYCDKSKCTTEKSAVQVKNVVYRDISGTSASENAITFNCSKNYPCQ…
AT2G43860	MVYNTSCLILPLALIILDFTLISSLAHPIPSTLNVLSYGAKPDGSKDSTKAFLAAWDVACASANPTTIIVPKGRFLVGNLVFHGNECKQAPISIRIAGSIVAPEDFRIIASSKHWIWFEDVTDVSIYGGILDAQGTSLWKCKNNGGHNCPTGAKSLVFSGSNNIKISGLTSINSQKFHIVIDNSNNVNIDGVKVSADENSPNTDGIHVESSHSVHITNSRIGTGDDCISIGPGSTNVFIQTIRCGPGHGISIGSLGRAEEEQGVDNVTVSNVDFMGTNNGVRIKTWGKDSNSFARNIVFQHINMKMVKNPIIIDQHYCLHKPCPKQESGVKVSNVRYEDIHGTSNTEVAVLLDCSKEKPCTGIVMDDVNLVSVHRPAQASCDNANGSANDVVPFTPCLK…
AT2G43870	MASLLVLFVFFFISSCSAQSYNVLSFGAKPDGKTDATKAFMAVWQTACASSRPVTIVVPKGRFLLRSVTFDGSKCKPKPVTFRIDGTLVAPADYRVIGNEDYWIFFQHLDGITVYGGVLDARGASLWDCKKSGKNCPSGATTIGFQSSSNVVVSGLTSLNSQMFHVVINGCNNVKLQGVKVLAAGNSPNTDGIHVQSSSSVSIFNTKISTGDDCVSIGPGTNGLWIENVACGPGHGISIGSLGKDSVESGVQNVTVKTVTFTGTDNGVRIKSWARPSSGFAKNIRFQHCVMNNVENPIIIDQNYCPDHDCPRQVSGIKISDVLFVDIHGTSATEVGVKLDCSSKKPCTGIRLEDVKLTYQNKPAASACTHAGGIEAGFFQPNCL*
AT2G43880	MANNISFPCAIIFFSINIFFLIKSSHAMPSFNVQRYGARGDGRADATKSFLTAWSLACGSRARAMVYVPRGTYLVKNLVFWGPCKNIITFKNDGTLVAPANYWDIGNSGYWILFAKVNRISVYGGTIDARGAGYWSCRKKGSHCPQGARSISFSWCNNVLLSGLSSFNSQNMHVTVHHSSNVRIENVRIRAPSGSPNTDGIHVQSSSGVTISGGTIATGDDCIALSQGSRNIWIERVNCGPGHGISIGSLGDYANEEGVQNVTVTSSVFTKTQNGVRIKTWARPSRGFVNNVVFRNLIMNNVENPVIIDQNYCPNGKGCPRQSSGVKISGVTFANIKGTSTTPIAMKLDCSGSNHCTGLRLQDIKLTYMRRSSASYCRNAHGRASGVMVPRNCM*
AT2G43890	MDNNKLVAVLLMFFSSFLLMKSSTAASNYNVVSFGAKPDGRTDSTKAFLGAWQAACRSAAAVTVTVPRGSFLLKPVEFRGPCRSRITFQIYGTIVAPSDYRGLGNSGYWILFVKVNRISIIGGTLDARGASFWACRKSGKSCPVGARSMTFNWANDVVVSGLTSINSQTTHLVINSCNNVIVRKVKLVAPDQSPNTDGLHVQGSAGVTVTDGTFHTGDDCISIGPGTRNLYMSKLNCGPGHGISIGSLGRDANEAGVENITLINSVFSGSDNGVRIKTWARQSTGFVRNVLFQNLIMKNVQNPIIVDQNYCPSNQGCPKQGSGVKISQVVYRNIQGTSRTQQALTFDCSRSNPCQAIRLHDIKLTFNGRSATSTCKNIKGVKAGVVMPQGCL*
AT3G06770	MSQVVTILILALTSVIPIYANVHGAGKICDELGRRSLSTRPHSVSITDFGAVGDGKTLNTLAFQNAVFYLMSFADKGGAQLYVPPGHWLTGSFSLTSHLTLFLENGAVIVASQDPSHWEVVDPLPSYGRGIDLPGKRYKSLINGNKLHDVVVTGDNGTIDGQGLVWWDRFTSHSLKYNRPHLIEFLSSENVIVSNLTFLNAPAYSIYSIYSSHVYIHKILAHSSPKSPYTIGIVPDSSDYVCIQNSTINVGYDAISLKSGWDEYGIAYSRPTENVHIRNVYLRGASGSSISFGSEMSGGISDVVVDNAHIHYSLTGIAFRTTKGRGGYIKEIDISNIDMLRIGTAIVANGSFGSHPDDKYDVNALPLVSHIRLSNISGENIGIAGKLFGIKESPFSSVT…
AT3G07820	MGGYFGVSTIFIICLLGISANAEVFTIGSSSGSDITQALLKAFTSACQSSSPSKVVIPKGEFKLGEIEMRGPCKAPIEVTLQGTVKADGNAIQGKEKWVVFGNIDGFKLNGGGAFDGEGNAAWRVNNCHKTFECKKLPISIRFDFILNSEIRDISSIDAKNFHINVLGAKNMTMNNIKIVAPEDSPNTDGIHLGRSDGVKILNSFISTGDDCISVGDGMKNLHVEKVTCGPGHGISVGSLGRYGHEQDVSGIKVINCTLQETDNGLRIKTWPSAACSTTASDIHFEDIILKDVSNPILIDQEYCPWNQCNKQKASTIKLVNISFKNIRGTSGNKDAVKLLCSKGYPCQNVEIGDIDIKYNGADGPATFHCSNVSPKILGSQSPKACSAPAA*
AT3G07830	MGSYFGISTIFVICLLGFSANAHEVLRLTSSPGSDITQALLRAFTTACQSPTPRKVVIPKGQFKLGEIMMSGPCKSPVEITLLGTVLADGNSIHGKEKWVVFQRMDGFRLNGGGTFDGEGNAAWRVNNCHKTFECKKLPISIRFDFVTNAEIRDISSIDAKNFHINVIGAKNMTFDNVKIMAPAESPNTDGIHLGRSVGVSIINSRISTGDDCVSVGDGMVNLLVKNVVCGPGHGISVGSLGRYGHEQDVSGIRVINCTLQETDNGLRIKTWPSAACSTTASNIHFENIILRNVSNPILIDQEYCPWNQCNKQKSSSIKLANISFRRIRGTSGNKDAVKLLCSKGYPCENVQVGDINIQYTGADGPATFMCSNVRPKLVGTQFPKACNTPPVLTQPK*
AT3G07840	MGSYLGISAVLFVISLLGFSANAEVFNVGGSPGSDITQALLKAFTSACQAPTASKVVITKGEFKLGEIEMTGPCKAPVEINLQGTLKADGKAIQGKERWVVFLRINGFKLNGGGIFDGEGNAAWRVNNCHKTFECKKLPISIRFDFVENAEIRDISSIDAKNFHINVLGAKNMTFDNVKVIAPAESPNTDGIHLGRSEGVKILNSKIATGDDCISVGDGMKNLHVENVMCGPGHGISVGSLGRYVHEQDVTGITVVNCTLQGTDNGLRIKTWPSAACATTASGIHFENIILNNVSNPILIDQEYCPWNQCNKQKPSTIKLVDISFKNIRGTSGNKDAVKLLCSKAHPCANVEIGNINLEYKGADGPPTFMCSNVSPKLVGTQNPKACSAGPTPKTAAKG…
AT3G07850	MVGSHKASGVLLVLLVVMATTIANGTPVVDKAKNAATAVEDTAKNAATAVGGAAASVGAKVSGAKPGAAVDVKASGAKGDSKTDDSAAFAAAWKEACAAGSTITVPKGEYMVESLEFKGPCKGPVTLELNGNFKAPATVKTTKPHAGWIDFENIADFTLNGNKAIFDGQGSLAWKANDCAKTGKCNSLPINIRFTGLTNSKINSITSTNSKLFHMNILNCKNITLSDIGIDAPPESLNTDGIHIGRSNGVNLIGAKIKTGDDCVSIGDGTENLIVENVECGPGHGISIGSLGRYPNEQPVKGVTVRKCLIKNTDNGVRIKTWPGSPPGIASNILFEDITMDNVSLPVLIDQEYCPYGHCKAGVPSQVKLSDVTIKGIKGTSATKVAVKLMCSKGVPCTN…
AT3G07970	MYEKIIILSVFLLTFLPSCFSSYPFNHRDDLFMSSNVYYETNRQHQHGHNTRNSHLKNRHGYAPRSSPRSFNVNTFGAKANGNDDSKAFMKAWEAACSSTGIVYIVAPKNRDYMLKAVTFSGPCKSSLIIFKIYGRIEAWENPSDYKERRHWIVFENVNNLRVEGGGRIDGNGHIWWPKSCKINPQLPCLGAPTAVTFVECNNLRVSNIRLENAQQMHLTFQDCKNVKALNLMVTSPADSPNTDGIHVSGTQNILIQDSIVRTGDDCISIVSGSENVRATGITCGPGHGISIGSLGEDNSEAYVSNVVVNKATLIGTTNGVRIKTWQGGHGMAKNIIFQDIIMKNVTNPIIINQDYCDRVEACPEQKSAVQVSNVLYKNIQGTSSRPIAVKFVCSKNIP…
AT3G14040	MVGSHKASGVLLVLLVVMATTIANGTPVVDTAKNAATAVEDTAKNAATAVGGAAASVGAKVTGAKPGGASLDVKASGAKGDGKTDDSAAFAAAWKEACAAGSTITVPKGEYLVESLEFKGPCKGPVTLELNGNFKAPATVKTTKPHAGWIDFENLADFTLNGNKAIFDGQGSLAWKANDCAKTGKCNSLPINIRFTGLTNSKINSITSTNSKLFHMNILNCKNITLTDIGIDAPPESLNTDGIHIGRSNGVNLIGAKIKTGDDCVSIGDGTENLIVENVECGPGHGISIGSLGRYPNEQPVKGVTVRKCLIKNTDNGVRIKTWPGSPPGIASNILFEDITMDNVSLPVLIDQEYCPYGHCKAGVPSKVKLSDVTIKNIKGTSATKVAVKLMCSKGVPCT…
AT3G15720	MKKKTWFLNFSLFFLQIFTSSNALDVTQFGAVGDGVTDDSQAFLKAWEAVCSGTGDGQFVVPAGMTFMLQPLKFQGSCKSTPVFVQMLGKLVAPSKGNWKGDKDQWILFTDIEGLVIEGDGEINGQGSSWWEHKGSRPTALKFRSCNNLRLSGLTHLDSPMAHIHISECNYVTISSLRINAPESSPNTDGIDVGASSNVVIQDCIIATGDDCIAINSGTSNIHISGIDCGPGHGISIGSLGKDGETATVENVCVQNCNFRGTMNGARIKTWQGGSGYARMITFNGITLDNVENPIIIDQFYNGGDSDNAKDRKSSAVEVSKVVFSNFIGTSKSEYGVDFRCSERVPCTEIFLRDMKIETASSGSGQVAQGQCLNVRGASTIAVPGLECLELSTDMFSSA…
AT3G16850	MKMPVALVWLLAFTILLISGEGNNAICKENFKLDPRPHSVSILEFGAVGDGKTLNTIAFQNAVFYLKSFADKGGAQLYVPPGKWLTGSFNLTSHLTLFLEKGATILASPDPSHWDVVSPLPSYGRGIELPGKRYRSLINGDNLIDVVITGENGTFDGQGAAWWEWLESGSLNYSRPHIIEFVSSKHILISNLTFLNAPAINIHPVYCSQIHIRKVLIETSVDSPHVLGVAPDSSDNVCIEDSTINVGHDAVSLKSGWDQYGIHYGRPTTAVHIRNLRLKSPTGAGISFGSEMSGGVSDVTVERLNIHSSLIGVAFRTTRGRGGYIRNITISDVDLTSVDTAIVANGHTGSHPDDKFDRDALPVVTHIVMRNFTGVDIGVAGNLTGIGESPFTSICLADI…
AT3G26610	MKTVKSLPILAMLLGVIIVAAAISTVSVEGRKHHVKKIKPKHRRHSKNTPTGSPAPAPYPSTNEGVFNIFSYGAKGDGVSDDSKALVGAWKAACKVVGGKVEIPAGTQFLVKAVTLQGPCKEETVVQIEGILVAPEKIGSWPNSSLFQWLNFKWVSHLTIQGSGTLNGRGYNWWNLDTYQTQTRNKYIPPMKPTALRFYSSNNVTVRDISIVNSPLCHLKFDDSDGVKVNNITISSPENSPNTDGIHLQNTRNVEIQHSNIACGDDCVSIQTGSSNVHIHHINCGPGHGISIGGLGKDKSVACVSDIIVEDISIQNTLAGVRIKTWQGGLGVVKNLTFSNIQVKDVKVPIVIDQYYCDKSKCKNQTRAVSISGVKYNNIVGSFTVQPVRIACSNNVPCM…
AT3G42950	MVRRFLSSHKSLITVFWIATFASLFIWQFGGVSTNLYSGFSLFWSSSSTTTTVFSGGFPKLRPVVFNLTDFGAVGDGVTINTEAFEKAIYKISKLAKKGGGQLNVPPGRWLTAPFNLTSYMTLFLSENAEILALQDEKYWSLLPPLPSYGYGREHHGPRYGSFIHGQNLRDVVVTGNNGSINGQGQTWWKKYRQKLLNHTRGPLVQIMWSSDIVFANITLRDSPFWTLHPYDCKNVTITNMTILAPVFEAPNTDGIDPDSCEDMLIENSYISVGDDGIAIKSGWDQYGTTYGKPSKNILIRNLIIRSMVSAGISIGSEMSGGVSNITVENILIWSSRRGVRIKTAPGRGGYVRDITFRNVTLDELRVGIVIKTDYNEHPDGGFNPQAFPILENINYTGI…
AT3G48950	MIRPTFGLLVFLAIFLFPAIESRSHRNSVTSKIEFSALNCRKHSAILTDFGAVGDGKTSNTKAFRNAISKLSQMATDGGAQLVVPPGKWLTGSFNLTSHFTLFIQRGATILASQDESEWPVIAPLPSYGKGRDGTGTGRFNSLISGTNLTDVVITGNNGTINGQGQYWWDKFKKKQFKITRPYLIEILFSKNIQISNITLIDSPSWNIHPVYCNSVIVKSVTVLAPVTVPNTDGINPDSCTNTLIEDCYIVSGDDCIAVKSGWDQYGIKFGMPTQQLSIRRLTCISPKSAGVALGSEMSGGIKDVRIEDVTLTNTESAIRIKTAVGRGAYVKDIYARRITMKTMKYVFWMSGNYGSHPDEGFDPKALPEITNINYRDMTAENVTMSASLDGIDKDPFTG…
AT3G57510	MARCCRHLAVFLCVLLMLSLCKALSSNVDDGYGHEDGSFESDSLLKLNNDDVLSLISSDETTLEASTVSVSNFGAKGDGKTDDTQAFKKAWKKACSTNGVTTFLVPKGKTYLLKSTRFRGPCKSLRNFQILGTLSASTKRSDYKDKNHWLILEDVNNLSIDGGSTGIINGNGKTWWQNSCKIDKSKPCTKAPTALTLYNLKNLNVKNLRVKNAQQIQISIEKCNKVEVSNVEITAPGDSPNTDGIHITNTQNIRVSNSDIGTGDDCISIEDGTQNLQIFDLTCGPGHGISIGSLGDDNSKAYVSGINVDGAKFSESDNGVRIKTYQGGSGTAKNIKFQNIRMENVKNPIIIDQDYCDKDKCEDQESAVQVKNVVYKNISGTSATDVAITLNCSEKYPCQ…
AT3G57790	MMGSILLLLLFFSLVQSRSDTSYSKIQLPGDSLTLSVTDFGATGDGINYDTSAIQSTIDACNRHYTSFSSICRVVFPSGNYLTAKLHLRSGVILDVTENAVLLGGPRIEDYYPAETSSDWYVVVANNATDVGITGGGAIDGQGSKFVVRFDEKKNVMVSWNQTGACLGDECRPRLVGFVDSINVEIWNITLREPAYWCLHIVRCENTSVHDVSILGDFNTPNNDGIDIEDSNNTVITRCHIDTGDDAICPKTYTGPLYNLTATDCWIRTKSSAIKLGSASWFDFKGLVFDNITIFESHRGLGMQIRDGGNVSDVTFSNINISTRYYDPSWWGRAEPIYITTCPRDSSAKEGSISNLLFVNITIDSENGVFLSGSPNGLLSDIKFKNMNLTFRRWSNYSA…
AT3G59850	MLINKKQSISQIRKYYIYLTLNRFKSHTPITTFQLLPLSLTFKAMHSSLLIVLLFLLSVSSSSAQTYNILSYGAKPDGKTDSTKAFTVLWAKACASVKPVTILVPKGRFLLRSIIFDGSKCKRKSVTFRIQGTLVAPSDYRVIGKENYWILFQHLDGISVYGGVLDAQGASLWSCKKSGKNCPSGATSIGFQSSRNVVISGLTSLNSQMFHVAINGCSNVKLDGVKVSADGNSPNTDGIHVQSSSTVSILNSKISTGDDCVSIGPGTNGLWIENVACGPGHGISIGSLGKESVEVGVQNITVKTATFTGTENGVRIKSWARPSNGFAKNIRFQHCVMNNVQNPIVIDQNYCPGNENCPNQVSGIKISDVMFFDIHGTSATEVGVKLDCSSKKPCTGIRI…
AT3G61490	MSLFAITSAFSEDNVTAISSNQLIPLNDKIIANLIRSPNTQTKSLNLASSFLHSLSAYKYSYSLLLTSSSNHLASPHSQRAHKSQVILFLSLKHKHTQMYKQTHHFCFQIYKTMKNILACIVTIITLSNLITISQGRRVSQSFETFEYTAIICRSHSASITEYGGVGDGKTLNTKAFQSAVDHLSQYSSEGGAQLFVPAGKWLTGSFNLTSHFTLFLHKDAILLAAQDLNEYPILKALPSYGRGRDAAGGRFASLIFGTNLSDVIITGNNGTIDGQGSFWWQKFHGGKLKYTRPYLIELMFSDTIQISNLTFLDSPSWNIHPVYSSNIIVKGVTIIAPVKSPNTDGINPDSCTNTRIEDCYIISGDDCIAVKSGWDEYGISFGMPTKHLVIRRLTCISP…
AT3G62110	MKRSFLLLYVLLVQAFYGAWCSVGESLHCEYSNLASLHRPHSVSITEFGAVGDGVTLNTKAFQNALFYLNSFSDKGGAKLFVPAGQWLTGSFDLISHLTLWLDKGATILGSTSSENWPVVDPLPSYGRGRELPGRRHRSLIYGQNLTDVVITGENGTIDGQGTVWWDWFRNGELNYTRPHLVELMNSTGLIISNLTFLNSPFWNIHPVYCRDVVVKNLTILAPLESPNTDGVDPDSSTNVCIEDCYIVTGDDLVSIKSGWDEYGISYARPSSKIKINRLTGQTTSSSGIAIGSEMSGGVSEIYIKDLHLFNSNTGIRIKTSAGRGGYVRNVHILNVKLDNVKKAIRFTGKYGEHPDEKYDPKALPAIEKITFENVNGDGIGVAGLLEGIEGDVFKNICF…
AT4G01890	MLKLSRDPILCITTLILIITFSLLSYGTEARLHHQASQPPSPSPNPNDPSKSPSRSQDLDHEVVYDVRKYGAVGNGVADDTVSFKTAWDSACSNNKNNTASVLHVPYGFTFMIRSTIFTGPCRSYQYFQVDGTIVPRDGPKSWPSSLNKRQWLAFYRINGMALQGAGVIDGRGQNWWDLPCKPHQNVNKTKLAGPCESPAALRFFMSSNVIVKGLSIKNSPQVHLKLDGCHVVHINSLRIISPPASPNTDGIHIENSNSVEIYNSVISNGDDCVSIGPGAYDIDIRNITCGPGGHGISIGSLGEKNSHACVSNVTVRDSFIKFSENGVRIKTWQGGSGSVSGVTFDNIHVDTVRNPIIIDQYYCTTKSCANKTSAVFVNDIVYQSIKGTYDIRSPPMHF…
AT4G13760	MTSVVFAFKVLCVSFLFIVVASRPTIRPKMFNVQRHGSKSDGKTDNTNVFTSVWNRACRRKSGSSKIYVPKGTFYLGGVEFVGPCKNPIEFLIDGTLLAPANPNNIKQDTWIKFKYINDLSISGSGTLDGQGKQSWPLNDCHKNPNCPKLAMTMGFAFVNNSNIKDITSLNSKMGHFNFFSVHHFNITGVTITAPGNSPNTDGIKMGSCSNIHISNTNIGTGDDCIAILSGTTNLDISNVNCGPGHGISVGSLGKNKDEKDVKDLTIRDVIFNGTSDGIRIKTWESSASKILVSNFLYENIQMIDVGKPINIDQKYCPHPPCEHEQKGESHVQIQNLKLKNIYGTSKNKVAVNLQCSKRFPCKNIELIDINITNNGLVDSFSTLVCENVDGSVSGKMVP…
AT4G18180	MYIEMENFRYLKFFFFFIFVILSPSEAGNIVDKSSVFLVDVRSFGARANDHRDHTKAFVAAWDKACKSSSSSVNLIIPRGEFSVGSLRFSGPCTNVSNLTVRVKGHLKASTDLSKYRSGGGWIQFGWINGLTLTGGGTFDGQGALAWPFNNCTSDSNCKLLPTSLKFVGMNRTVVRRISSVNSKFFHIALVECRDFKGTRLNITAPSDSPNTDGIHIERSSNVYFSRSHIATGDDCVSIGQGNSQITITSIKCGPGHGISVGSLGRYPNEKDVNGLVVKDCKISGTTNGIRIKTWANSPGLSAATNMTFENIIMNNVTNPIIIDQSYCPFSSCISNVPSKVELSEIYFKNIRGTSSSLVAVQLHCSRGMPCKKVYLENVHLDLSSSDGGRKQSSNRGNE…
AT4G20050	MYKSAKCVTPIRKDTSLYNVSLEETMELRKSQVAMPVFLAIMSLMVSQVVFAEKDSGSMSPHDRALAEMQALKASLVRRNLPALVSPPPTPPQAVPGPRVYQVISYGADPTGKLDSTDAILKAMEEAFDGPNHGVLMQGINDLGGARIDLQGGSYLISRPLRFPSAGAGNLLISGGTLRASNDFPVDRYLIELKDESSKLQYIFEYITLRDLLIDCNYRGGAIAVINSLRTSIDNCYITRFGDTNGILVKSGHETYIRNSFLGQHITAGGDRGERSFSGTAINLMGNDNAVTDTVIFSARIGVMVSGQANLLSGVHCYNKATGFGGTGIYLRLPGLTQNRIVNSYLDYTGIVAEDPVQLQISGTFFLGDAFILLKSIAGYIRGVSIVDNMFSGSGHGVQ…
AT4G23500	MTSLSTAGYLLLLLLLPISYDGGFIGAADAEHDLRATDLHNHRHRRHRNHHRGEEFEYSAISCRAYSASLDEFGAVGDGVTSNTAAFRDAVSQLSRFADYGGSLLFVPAGRWLTGNFNLTSHFTLFLHRDAVILASQEESDYEVIEPLPSYGRGRDTDGGRFISLLFGSNLTDVVITGENGTIDGQGEPWWGKFKRGELKYTRPYLIEIMHSDGIQISNLTFLNSPSWHIHPVYSSNIYIQGLTILAPVTVPNTDGINPDSCTNTRIEDCYIVSGDDCIAVKSGWDQYGINYGMPTKQLLIRRLTCISPDSAVIALGSEMSGGIEDVRAEDIVAINSESGIRIKTAIGRGGYVKDVYVRGMTMMTMKYVFWMTGSYGSHPDDHYDPKALPVIQNINYQD…
AT4G23820	MWRLSVSIFLFSCLFVSSSSLGDSEATCSGIVPLRYRYDKISITDFGGVGDGRTVNTKAFRAAIYRIQHLKRRGGTLLYIPPGVYLTESFNLTSHMTLYLAKGAVIRAVQDTWNWPLIDPLPSYGRGRELPGGRYMSFIHGDGLRDVVITGQNGTIDGQGEVWWNMWRSRTLKYTRPNLIEFKDSKEIIISNVIFQNSPFWNIHPVYCSNVVIHHVTILAPQDSPNTDGIDPDSSYNVCIEDSYISTGDDLVAIKSGWDQYGIAYGRPSSNITIRRITGSSPFAGIAIGSETSGGIKNIIAEHITLSNMGVGVNIKTNIGRGGYIKNIKISDVYVDTAKYGIKIAGDTGDHPDENYNPNALPVVKGIHIKNVWGVNVRNAGSIQGLKGSPFTGICLSEI…
AT4G32370	MFNFFFTMKDFKTLFSLIIVISYYFEYGEGQRILSIKDFIIDTNHTIIDYSQAFQEAWKGLCEDETPNGSALVIRKNETYTLQPSTFRGPCVSSNIHIQIDGKLEGPRKPIYWKNKENRSWLGFKDVEGLVINGSGVLNPHGEAWWKSVSLSKRPTTISFASCMDIVYNGLHHINSPRNHISIYGCTNATLSNLDISAPEDSPNTDGINICLSHRIQILDSSIQTGDDCVAITGGRGGSSDINITGVACGPGHGISIGSLGKDNERDDIVENVNVRSCSFTGTQNGARIKTWNGGRGLAKNILYENITLIDAGYPIIINQHYFDNKKKHYFDKSFLKVIFKL*
AT4G32375	MVREWGNYESKCWLCFTNVKGLVLNGSGILHPHGEAWWSSIEHSHRPRTIGFSGSSNILYNGLTQMNSPKNHISILDCTNVTLSNFHLIAPKDSPNTDGIDIAHSNNIRIFNSSIQTGDDCIAINGGSYDINITHVACGPGHGISIGSLGRYSVNDTVQNVKIRHCSFNGTENGARIKTWTGGLGVAKNILYENITLTDTKYPIIIDQHYCNGGHNCTKEAMTAVKVSNVTFRYFTGTCANDIAIKLDCDEVTGCKDIVMEHINITSSSTKRPLTAYCQFADIISHFVSMKIKCDYYEEPLVPVEPPQQVEPPTPTKPLAPAKPPRHVGPLMPTKPPTMFPKPLAPAKSPRHVELPMPTKPPTMFPKPLAPAKPPRHVEPPMPTKPPTMFPKPLAPAKP…
AT4G32380	MGFEILLSVLLIASYHLQYGNGRMILTMKDFISNSNSTNVDHSQAFQNAWRALCGGKGGSASFVIQAHETYTIQPQLLEGPCMPRNIHIQIDGTIEAPKMANDWGRNKLDCWLCFEKVTGLVLTGSGVLNTHGESWWSSVALQSRPVAVRFFGCQNILYNGLTQINSPRNHITILDSNNATLSNLHLIAPASSPNTDGIDISHSQNINIMSSTIKTGDDCVAIKRNSYNINVTYVTCGPGHGISIGSLGEGGASEVVQNVNVRHCTFTGTQNGARIKTWPGGQGFVKNILYEDITLINANFPIIIDQQYRDNAGQYKQSAGATAVKVSDVTFRSFTGTCAAPIAIKLDCDPNTGCDNIVMEQINIASSSPKTPLTSYCKFAHVVSRFVSIPITCSFHTE…
AT4G33440	MEPEKNPTTVLSAITRPSWAFLLLVFTVLAILSLQISSNSFLPLWIPTSQYDDPVTCSGFFNHDPFPNRIVMSITDFGGVGDGKTSNTAAFRRAVRHLEGFAAEGGAQLNVPEGTWLSGSFNLTSNFTLFLERGALILGSKDLDEWPIIEPLPSYGRGRERPGGRHISLIHGDNLTNVVITGENGTIDGQGKMWWELWWNRTLVHTRGHLIELKNSHNILISNLTLLNSPFWTIHPVYCSNVVIRNMTILAPMNAPNTDGIDPDSSTNVCIEDCYIESGDDLVAVKSGWDQYGMAVARPSSNIVIRRISGTTRTCSGVGIGSEMSGGIFNITVEDIHVWDSAAGLRIKTDKGRGGYISNITFNNVLLEKVKVPIRFSSGSNDHSDDKWDPKALPRVKGI…
AT4G35670	MKTILDISILINFLCFGIVYGKNYNVLNFDAKGDGQTDDSEAFLQAWTAACGGDGDIKTLLIPSGKTFLLQPTVFQGPCKSSSIKVQLDGTIVAPSDKFAWSDPISRMWIKFSTVSGLIIVGSGTIDSRGSSFWELNLKASQRPTALHISKCDNLRINGITSIDSPKNHISIKTCNTVAISNINLFAPETSPNTDGIDISDSTNINIFDSTIQTGDDCIAINSGSSNINITGINCGPGHGISVGSLGAGGAEAKVSDVQVTHCTFNQTTNGARIKTWLGGQGYARNISFTDITLVNTKNPIIIDQHYIDKGRLTEESAVAISNVKFVDFRGTSSNKNAITLKCSETTHCVDVVMDGIDITMANGGKPKVNCQYVDGESSDTDLMRDCFKNNTSS*
AT5G14650	MCRLTLKCLSLNFLLLISLFSSRFGTCDARYSVYWKGNRRSIAEGGSSGTINVLDHGAKGDGTSDDTKAFEDAWQVACKVAASTLLVPSGSTFLVGPVSFLGKECKEKIVFQLEGKIIAPTSASAWGSGLLQWIEFKALQGITIKGKGIIDGRGSVWWNDMMGTKMPRTKPTALRFYGSNGVTVSGITIQNSPQTHLKFDNCISIQVSDFTTSSPGDSPNTDGIHLQNSQDAVIYRSTLACGDDCISIQTGCSNINIHDVDCGPGHGISIGGLGKDNTKACVSNITVRDVTMHETTNGVRIKSWQGGSGSVKQVMFSNIQVSNVANPIIIDQYYCDGGGCHNETSAVAVSNINYINIKGTYTKEPVRFACSDSLPCTGISLSTIELKPATGKASSLDPF…
AT5G17200	MKSSLFFVLLCLFQINKLCFCLEEESLKVKNGFGSNGFISVTSFGAIGDGKTDDTKAFLKAWEAVCKGGHNRKILVPQGKTFMLKPLTFIGPCKSSTISLSIRGNLVAPGYTWYAGRYTTWISFDSINGLVVTGGGTIDGRGSLWWGNVNNRPCAMHFNNCNGLRISNLRHLNSPRNHVGLSCSQNIEVRGLRMTAPGDSPNTDGIDISNCIGVHIHDSVIATGDDCIAINSGSSHINITGIFCGPGHGISVGSLGVTGDFETVEEVRVKNCTFTKTQNGVRIKTYQNGSGYARKISFEDINMVASENPIIIDQTYHNGGTNGGISKSSSSYQNCHLTAKQRTPSGNGKGVKVTDVRYARIRGSSASDQDITLNCDADLGCSDIVMDNVNMVSATFGHK…
AT5G27530	MEDMVTIQKNGDIPAFVRVTTQWHGLMSFPETILRISILINFICFGLVNGQIYNVLKFGAEGDGQTDDSNAFLQAWNATCGGEENINTLFIPSGKTYLLQPIEFKGPCKSTSIKLQLDGIIVAPSNITSWSNPKSQTWISFSGVPGLMIDGSGTINGRGSSFWEALHICNCNNLTINGITSIDSPKSHISIKNCHYVAISKINILAPENSPNTDGIDISYSTNVNIFDSTIQTGDDCIAINTGSSSINITQVNCGPGHGISVGSLGADGENAAVSDVYVTQCTFNKTTNGARIKTWQGGQGYARNISFENITLINVQNPIIIDQQYTDKVLLDATKDSAVAISSVKYVGFQGTTLNEDAIMLKCSAITYCKDMVIDDIEVTMENGEKPKVECENVEGES…
AT5G39910	MANFVMFLNFLLSLTVFHTFQSVQSHFSLYNDNNIFNVLNYGAIGDGFSDDSKAFKDAWEDTCNYIGSESIMEIPEGNTFLLQPIEFHGPCKSKKIILSISGNLIAPESPYEWKCNKDDCHQWIEFAHINGLYIDGHGLMACLKRPRGVVISHSSNVHISNIMVKDSPNFQMSLEDSKWVIVKQLTITADGDSPNTDGIHIQRSQNVIVYDSNIRTGDDCISIGDGSKYINISRISCGPGHGISIGSLGRYGTKETVENVVVRDCTFRETTNGVRIKTWQTKAVEIKNVMFNHIHGTSIKKPFVQLLCSKSVPCRDIFMNDINIHDENEEEEKKYHKSLSRHDDHPSAECINVKGESNGVMKPKLACLESKRH*
AT5G41870	MKISQAPISVFVLFLLSTVLPHHLSLGAPITCSGIVPMKHRNEMLSISDFGAVGDGKTLNTKAFNSAIDRIRNSNNSNEGTLLYVPRGVYLTQSFNLTSHMTLYLADGAVIKAVQDTEKWPLTDPLPSYGRGREHPGRRYISFIHGDGLNDVVITGRNGTIDGQGEPWWNMWRHGTLKFTRPGLIEFNNSTNILVSHVVLQNSPFWTLHPVYCSNVVVHHVTILAPTDSYNTDGIDPDSSSNVCIEDSYISTGDDLVAVKSGWDEYGIAYNRPSRDITIRRITGSSPFAGIAIGSETSGGIQNVTVENITLYNSGIGIHIKTNIGRGGSIQGITISGVYLEKVRTGIKISGDTGDHPDDKFNTSALPIVRGITIKNVWGIKVERAGMVQGLKDSPFTNL…
AT5G44830	MCGSGGNSKTFLIPSNQTFLLQPLTFQGPCKSPSVQVKFDGKIVAPINKAAWSESKLFRWVSFKEIIGLTVNGSGTIHGRGSSFWKQLHFQRCNDLKIIGITSFNSPRNHISISECKRVQLTKIKLVAPEDSPNTDGINISGSSDVDVYDTFIGTGDDCVAINNGSVNINITRMNCGPGHGISVGSLGRDGEESIVENVQIATVDGNKPVVECSNVYGKSINTNDANGCFED*
AT5G44840	MEIILRGVFLLTLLHSILVNGQIYDVLEFGADGNGITDDSKAFVKAWSAMCGSGGNSKTFIIPSNKTFLLQPLTFQGPCKSPSVQVKFDGKIVAPINKAAWSDYKLFRWVSFKEIIGLTVNGSGTIHGRGSSFWKQGLPASKRPTQLHFQRCNDLMITGITSFNSPKNHISISECKRVKITKIKLVAPHDSPNTDGINISESSDVDIYDTVIGTGDDCVAINSGSMNINIARMNCGPGHGISVGSVGRDGEESIVENVQVTNCTFIRTDNGARIKTWPNGKGYAKNILFKSLTFRETKNPIIIDQNYVDKGRLDVEESAVAISNVTFTDLRGTSKLDEIIKIDCSKVTYCKDIVLDKIDIATVDGNKPIVECSNVYGKSINANEANGCFKT*
AT5G48140	MGRVHFGVSAFFVFCLLGLSANAKIFNINSPPGSDITNALLKAFNEACQFPTKSTVMIPKGEYKLGEIVMMGPCKAPIRIALLGTVKADGNANGKEKWVAFRNINGFKLNGGGVFDGEGNAAWRVNNCHKTFNCKKLPISIRFDFVTDAKIRGITSLDAKHFHINVIGAKNVTFEDVKIIAPAESPNTDGIHVGRSDGIKIINSFISTGDDCVSVGDGMKNLLVERVTCGPGHGISIGSLGRYSHEENVSGIKIINCTLQETDNGLRIKTWPSAACTTTASDIHFENILLKNVSNPILIDQEYCPWNQCNKQKPSTIKLANISFKKIRGTSGNKDAVKLLCSKGYPCQNVEVGDVNIQYTGADGPATFQCSNVSPKLVGTQIPKACSSPVTKPPK*
AT5G49215	MPVSVALVLLLTLSSVILINGRSYGVGNICDRGRRPSERPHSVKITDFGAVGDGKTLNTLAFQNAVFYLKSFADKGGAQLYVPPGRWLTGSFNLTSHLTLFLEKDAVILASQDPSHWQVTDALPSYGRGIDLPGKRYMSLINGDMLHDVVVTGDNGTIDGQGLVWWDRFNSHSLEYSRPHLVEFVSAENVIVSNLTFLNAPAYTIHSVYCRNLYIHRVTANTCPESPYTIGIVPDSSENVCIQESSINMGYDAISLKSGCDEYGLSYARPTANVQIRNVYLRAASGSSISFGSEMSGGISDVEVSDAHIHNSLSGIAFRTTNGRGGYIKEIDISNIHMVNVGTAFLANGSFGTHPDSGFDENAYPLVSHIRLHDIVGENISTAGYFFGTKESPFTSILL…

## Sheet: Table S3
Table S3. The molecular details analysis of IbPG proteins.
Gene Name	Gene ID	Chromosome	Number of amino acids	Molecular weight (Da)	Isoelectric point (pI)	Instability index	Aliphatic index	GRAVY	subcellular localization	Domains	Clade
IbPG001	g4265.t1	Chr2: 556427-559224	365	39204.1	6	31.78	81.73	-0.214	Cell membrane	ⅠⅡⅢ	Clade D
IbPG002	g4602.t1	Chr2: 2888018-2888849	178	19209.1	5.87	22.96	87.7	-0.091	Cell membrane		Clade D
IbPG003	g5502.t1	Chr2: 8614045-8617643	436	47391.6	4.98	41.81	93.62	-0.019	Cell membrane	ⅠⅡ	Clade E
IbPG004	g5549.t1	Chr2: 8865945-8868629	477	52238.8	6.02	57.12	74.55	-0.207	Cell membrane	ⅠⅡ Ⅳ	Clade A
IbPG005	g7914.t1	Chr2: 27194149-27196382	352	38126.9	6.65	32.73	78.95	-0.308	Cell membrane	ⅠⅡ	Clade D
IbPG006	g7915.t1	Chr2: 27204761-27207512	401	42892.2	5.35	28.43	83.87	-0.17	Cell membrane	ⅠⅡⅢⅣ	Clade D
IbPG007	g8929.t1	Chr2: 34579268-34585396	394	44548.8	9.34	39.71	75.1	-0.599	Cell membrane	ⅢⅣ	Clade B
IbPG008	g9463.t1	Chr3: 215645-219303	498	53907.3	5.25	40.33	95.04	0.137	Cell membrane	ⅠⅡ	Clade E
IbPG009	g11960.t1	Chr3: 18865603-18869049	457	49791.1	9.29	47.15	77.59	-0.268	Cell membrane	ⅠⅡ Ⅳ	Clade A
IbPG010	g11987.t1	Chr3: 19004573-19007475	463	50201.6	4.92	37.3	82.7	-0.173	Cell membrane	ⅠⅡⅢⅣ	Clade B
IbPG011	g12107.t1	Chr3: 19794634-19797968	417	45534.2	9.12	47.26	77.55	-0.268	Cell membrane	ⅠⅡ	Clade A
IbPG012	g12132.t1	Chr3: 19947304-19950201	432	47953.1	5.17	41.16	74.7	-0.268	Cell membrane	ⅠⅡ	Clade B
IbPG013	g16248.t1	Chr4: 26567038-26582553	639	68959.9	5.28	41.28	85.59	-0.12	Cell membrane	ⅠⅡⅢⅣ	Clade F
IbPG014	g17224.t1	Chr5: 3967182-3968934	313	32529.3	7.01	23.1	91.05	0.027	Cell membrane	ⅠⅡ	Clade D
IbPG015	g17225.t1	Chr5: 3973542-3975380	408	42496.6	6.08	25.98	89.63	-0.015	Cell membrane	ⅠⅡⅢⅣ	Clade D
IbPG016	g17227.t1	Chr5: 3978752-3980690	375	38954.5	6.44	29.91	91.04	-0.014	Cell membrane	ⅠⅡⅢⅣ	Clade D
IbPG017	g17486.t1	Chr5: 5720081-5722519	426	46277.5	8.4	41.55	74.08	-0.291	Cell membrane	ⅠⅡⅢⅣ	Clade A
IbPG018	g19645.t1	Chr5: 22355903-22358895	531	58050.1	4.91	45.37	90.77	-0.01	Cell membrane	ⅠⅡ	Clade E
IbPG019	g19648.t1	Chr5: 22376960-22380760	632	70247.7	5.57	43.9	83.67	-0.121	Cell membrane	ⅠⅡ	Clade E
IbPG020	g23126.t1	Chr6: 16782449-16786309	449	49201.8	5.98	48.38	80.31	-0.157	Cell membrane	ⅠⅡⅢⅣ	Clade A
IbPG021	g23203.t1	Chr6: 17328436-17336826	1091	121581	8.19	44.3	79.77	-0.308	Cell wall	ⅠⅡⅢⅣ	Clade A
IbPG022	g26129.t1	Chr7: 5661155-5667872	541	58398.2	5.8	43.16	82.44	-0.062	Cell membrane	ⅠⅡⅢⅣ	Clade F
IbPG023	g26130.t1	Chr7: 5676489-5681152	247	26261.1	5.22	42.18	81.26	-0.127	Cell membrane	ⅠⅡⅢⅣ	Clade F
IbPG024	g26131.t1	Chr7: 5682226-5685532	387	41900.2	5.96	34.33	82.3	-0.039	Cell membrane	ⅠⅡⅢⅣ	Clade F
IbPG025	g26132.t1	Chr7: 5687455-5690182	402	43563.3	6.24	33.91	88.46	0.031	Cell membrane	ⅠⅡⅢⅣ	Clade F
IbPG026	g26247.t1	Chr7: 6658777-6666615	751	82498.5	5.95	45.17	85.26	-0.072	Cell membrane	ⅠⅡ Ⅳ	Clade F
IbPG027	g26249.t1	Chr7: 6674100-6677375	353	38273.7	5.32	45.11	77.59	-0.207	Cell membrane	ⅠⅡⅢⅣ	Clade F
IbPG028	g26250.t1	Chr7: 6678442-6681155	306	32931.3	5.54	24.76	84.02	0.03	Cell membrane	ⅠⅡ	Clade F
IbPG029	g26828.t1	Chr7: 11497731-11501235	441	48279.7	6.26	34.31	85.17	-0.203	Cell membrane		Clade E
IbPG030	g26834.t1	Chr7: 11528062-11531096	467	50680.7	5.19	33.46	90.84	-0.065	Cell membrane	ⅠⅡ Ⅳ	Clade E
IbPG031	g26868.t1	Chr7: 11815153-11821074	291	31802	6.78	29.61	86.84	-0.197	Cell membrane		Clade E
IbPG032	g26869.t1	Chr7: 11823443-11829903	247	26983.7	6.16	45.77	81.3	-0.284	Cell membrane	Ⅳ	Clade E
IbPG033	g26871.t1	Chr7: 11845210-11848208	429	47043.6	5.83	31.61	91.38	-0.121	Cell membrane	Ⅳ	Clade E
IbPG034	g30343.t1	Chr8: 584996-587204	487	53433.5	5.21	38.59	84.66	-0.172	Cell membrane	ⅠⅡ Ⅳ	Clade E
IbPG035	g30502.t1	Chr8: 1412694-1415993	391	43504.5	8.1	39.53	83.48	-0.296	Cell membrane	ⅠⅡ Ⅳ	Clade B
IbPG036	g30517.t1	Chr8: 1506690-1509200	347	38986.5	8.7	41.66	79.77	-0.367	Cell membrane	ⅠⅡ Ⅳ	Clade B
IbPG037	g30668.t1	Chr8: 2273008-2276147	353	38408	8.94	33.43	81.7	-0.029	Cell membrane	ⅢⅣ	Clade D
IbPG038	g30978.t1	Chr8: 3987279-3989184	402	42374.4	8.29	21.21	80	-0.096	Cell membrane	ⅠⅡⅢⅣ	Clade D
IbPG039	g30979.t1	Chr8: 3991167-3992804	366	38596	8.14	19.9	79.04	-0.139	Cell membrane	ⅠⅡⅢⅣ	Clade D
IbPG040	g32548.t1	Chr8: 15960530-15964346	322	34911.6	7.56	44.97	72.64	-0.127	Cell membrane	ⅢⅣ	Clade D
IbPG041	g32555.t1	Chr8: 16000360-16003866	329	35737.8	8.74	45.82	76.69	-0.105	Cell membrane	Ⅳ	Clade D
IbPG042	g32559.t1	Chr8: 16025430-16038890	1344	151446	9.26	45.65	77.37	-0.414	Chloroplast	ⅠⅡⅢⅣ	Clade D
IbPG043	g36892.t1	Chr9: 20972020-20975721	350	37917.9	6.25	40.37	86.26	-0.219	Cell membrane	ⅠⅡⅢⅣ	Clade D
IbPG044	g36893.t1	Chr9: 20982180-20984269	268	28906.6	5.26	39.37	89.37	-0.14	Cell membrane	ⅠⅡⅢⅣ	Clade D
IbPG045	g36895.t1	Chr9: 21001100-21006026	384	42232.8	8.46	45.69	81.64	-0.351	Cell membrane	ⅠⅡⅢⅣ	Clade D
IbPG046	g36897.t1	Chr9: 21015740-21019085	401	43843.5	6.45	36.81	84.51	-0.274	Cell membrane	ⅠⅡⅢⅣ	Clade D
IbPG047	g37421.t1	Chr9: 25688171-25690080	386	41226.3	7.05	25.28	86.58	-0.137	Cell membrane	ⅠⅡⅢⅣ	Clade D
IbPG048	g37422.t1	Chr9: 25697050-25698960	337	35997.2	6.18	25.08	87.33	-0.152	Cell membrane	ⅠⅡⅢ	Clade D
IbPG049	g37425.t1	Chr9: 25720791-25722700	307	32198.1	6.32	28.66	87.62	-0.075	Cell membrane	ⅠⅡⅢⅣ	Clade D
IbPG050	g37427.t1	Chr9: 25734999-25737042	343	36477.9	6.97	23.7	87.52	-0.083	Cell membrane	ⅠⅡⅢ	Clade D
IbPG051	g37428.t1	Chr9: 25740823-25742862	214	22646.3	8.61	26.42	88.88	0.002	Cell membrane		Clade D
IbPG052	g39324.t1	Chr10: 8337070-8340723	400	44060.2	8.33	40.29	85.08	-0.176	Cell membrane	ⅠⅡ	Clade E
IbPG053	g40866.t1	Chr10: 19794840-19800139	469	50977.9	5.39	38.55	84.35	-0.093	Cell membrane	ⅠⅡⅢⅣ	Clade B
IbPG054	g40874.t1	Chr10: 19874481-19881823	507	55355	8.79	40.95	73.75	-0.295	Cell membrane	ⅠⅡ Ⅳ	Clade A
IbPG055	g42550.t1	Chr11: 8012957-8014903	390	41726.8	9.31	29.58	87.49	-0.071	Cell membrane	ⅠⅡⅢⅣ	Clade C
IbPG056	g42551.t1	Chr11: 8015175-8017172	396	43174.5	10.61	41.32	76.04	-0.132	Cell membrane	ⅠⅡⅢⅣ	Clade C
IbPG057	g42552.t1	Chr11: 8017980-8020622	374	40153.5	9.32	28.79	87.86	-0.013	Cell membrane	ⅠⅡⅢⅣ	Clade C
IbPG058	g42553.t1	Chr11: 8026717-8028610	346	37211.8	8.48	36.56	76.39	-0.294	Cell membrane	ⅠⅡⅢⅣ	Clade C
IbPG059	g43354.t1	Chr11: 13558490-13562074	401	43353.5	9.2	33.12	80.45	-0.09	Cell membrane	ⅠⅡⅢⅣ	Clade D
IbPG060	g43567.t1	Chr11: 15087914-15091615	401	43405.6	9.19	33.79	79.48	-0.082	Cell membrane	ⅠⅡⅢⅣ	Clade D
IbPG061	g43597.t1	Chr11: 15283586-15285421	152	16699.2	8.95	29.84	69.93	-0.074	Cell membrane		Clade D
IbPG062	g49800.t1	Chr12: 21620802-21623660	406	43440.8	8.86	21.72	88.52	-0.135	Cell membrane	ⅠⅡⅢⅣ	Clade D
IbPG063	g49801.t1	Chr12: 21625625-21628691	402	42503.6	7.53	27.52	91.37	-0.017	Cell membrane	ⅠⅡⅢⅣ	Clade D
IbPG064	g49813.t1	Chr12: 21687815-21691494	452	48500.4	4.66	43.55	90.15	0.044	Cell membrane	ⅠⅡ	Clade E
IbPG065	g50107.t1	Chr12: 24215281-24217659	436	46684.4	7.88	42.15	94.75	-0.103	Cell membrane	ⅠⅡⅢⅣ	Clade D
IbPG066	g50384.t1	Chr12: 26340169-26341933	378	39354	7.52	29.86	81.01	-0.161	Cell membrane	ⅠⅡⅢⅣ	Clade D
IbPG067	g50389.t1	Chr12: 26368475-26370133	304	31302.3	8.36	30.73	91.74	0.096	Cell membrane	Ⅳ	Clade D
IbPG068	g50390.t1	Chr12: 26370908-26372602	413	43260.7	7.51	31.26	84.31	-0.076	Cell membrane	ⅠⅡⅢⅣ	Clade D
IbPG069	g50391.t1	Chr12: 26377682-26379373	383	40729.4	9.21	18.14	89.56	-0.013	Cell membrane	ⅠⅡⅢⅣ	Clade D
IbPG070	g50394.t1	Chr12: 26389699-26391413	356	37730.9	9.21	19.47	90.34	-0.024	Cell membrane	ⅠⅡⅢ	Clade D
IbPG071	g50395.t1	Chr12: 26393946-26395553	356	37609.8	9.31	19.18	92.53	-0.004	Cell membrane	ⅠⅡⅢ	Clade D
IbPG072	g50396.t1	Chr12: 26397984-26399693	386	41025.3	8.73	19.75	88.34	-0.07	Cell membrane	ⅠⅡⅢⅣ	Clade D
IbPG073	g50397.t1	Chr12: 26401594-26403353	389	41501.5	5.66	25.34	91.41	-0.032	Cell membrane	ⅠⅡⅢⅣ	Clade D
IbPG074	g50435.t1	Chr12: 26619955-26623477	404	43795.1	8.81	36.92	80.07	-0.124	Cell membrane	ⅠⅡⅢⅣ	Clade A
IbPG075	g51339.t1	Chr13: 1340637-1345535	408	43633.5	8.15	32.04	83.36	-0.014	Cell membrane	ⅠⅡⅢⅣ	Clade B
IbPG076	g51967.t1	Chr13: 5931978-5935711	482	53958.1	6.43	35.46	85.08	-0.314	Cell wall	ⅠⅡ	Clade E
IbPG077	g54249.t1	Chr13: 22720463-22722237	276	30039.5	9.2	32.99	95.65	-0.056	Cell membrane	ⅠⅡⅢⅣ	Clade D
IbPG078	g54803.t1	Chr13: 26020761-26023396	483	51939	4.98	49.07	79.86	-0.147	Cell membrane	ⅠⅡⅢⅣ	Clade A
IbPG079	g55035.t1	Chr13: 27514663-27517455	363	40755	6.18	35.53	82.31	-0.378	Cell membrane	ⅠⅡ	Clade E
IbPG080	g55561.t1	Chr14: 1385542-1390387	491	53765.4	9.68	36.8	88.35	-0.048	Cell membrane	ⅠⅡⅢⅣ	Clade C
IbPG081	g55562.t1	Chr14: 1395412-1396987	394	41035.3	6.69	38.16	80.2	0.033	Cell membrane	ⅠⅡⅢⅣ	Clade C
IbPG082	g55563.t1	Chr14: 1399695-1406177	755	81707.5	8.91	33.73	80.66	-0.143	Cell membrane	ⅠⅡⅢⅣ	Clade C
IbPG083	g55564.t1	Chr14: 1413240-1415687	392	42245.7	9.5	27.31	89.23	-0.044	Cell membrane	ⅠⅡⅢⅣ	Clade C
IbPG084	g55565.t1	Chr14: 1421414-1422987	394	41017.2	6.69	35.17	80.69	0.039	Cell membrane	ⅠⅡⅢⅣ	Clade C
IbPG085	g55566.t1	Chr14: 1425634-1427407	331	36264.4	10.01	35.83	81.84	-0.181	Cell membrane	ⅠⅡⅢⅣ	Clade C
IbPG086	g55567.t1	Chr14: 1429168-1432477	381	40681	4.78	32.3	87.19	0.077	Cell membrane	ⅠⅡⅢⅣ	Clade C
IbPG087	g55570.t1	Chr14: 1446342-1448191	352	36599.9	6.34	39.36	76.76	-0.09	Cell membrane	ⅠⅡⅢⅣ	Clade C
IbPG088	g55571.t1	Chr14: 1453552-1455163	382	40078	8.59	38.8	74.82	-0.157	Cell membrane	ⅠⅡⅢⅣ	Clade C
IbPG089	g55573.t1	Chr14: 1467550-1469187	382	39974	8.78	37.96	75.34	-0.137	Cell membrane	ⅠⅡⅢⅣ	Clade C
IbPG090	g55574.t1	Chr14: 1501372-1502816	233	25223.7	8.91	43.59	79.1	-0.374	Cell wall	Ⅳ	Clade C
IbPG091	g55575.t1	Chr14: 1507552-1510557	358	38097.2	4.73	35.51	89.53	0.142	Cell membrane	ⅠⅡⅢⅣ	Clade C
IbPG092	g55577.t1	Chr14: 1516902-1518765	394	41141.1	6.58	35.43	75.99	-0.087	Cell membrane	ⅠⅡⅢⅣ	Clade C
IbPG093	g55578.t1	Chr14: 1521589-1526507	358	38215.2	4.69	32.69	87.07	0.088	Cell membrane	ⅠⅡ Ⅳ	Clade C
IbPG094	g55580.t1	Chr14: 1532762-1534619	352	36496.8	7.55	40.03	68.18	-0.153	Cell membrane	ⅠⅡ Ⅳ	Clade C
IbPG095	g55581.t1	Chr14: 1541523-1543463	426	45526.7	8.8	42.05	79.25	-0.101	Cell membrane	ⅠⅡⅢ	Clade C
IbPG096	g55584.t1	Chr14: 1555390-1557028	319	33612.8	8.84	39.29	71.5	-0.302	Cell membrane	ⅠⅡⅢⅣ	Clade C
IbPG097	g55585.t1	Chr14: 1565483-1567238	365	38457.4	8.13	41.88	76.71	-0.091	Cell membrane	ⅠⅡⅢⅣ	Clade C
IbPG098	g55586.t1	Chr14: 1573683-1575526	397	42184.1	9.1	30.88	81.34	-0.003	Cell membrane	ⅠⅡⅢⅣ	Clade C
IbPG099	g57223.t1	Chr14: 13243378-13249985	509	55381.1	7.19	32.99	85.21	-0.112	Cell membrane	ⅠⅡ Ⅳ	Clade E
IbPG100	g58518.t1	Chr14: 22874841-22878361	452	48856.9	6.77	35.34	79.54	-0.272	Cell membrane	ⅠⅡⅢⅣ	Clade B
IbPG101	g59056.t1	Chr14: 26318410-26321146	404	43291.5	9.39	35.39	74.65	-0.256	Cell membrane	ⅠⅡⅢⅣ	Clade D
IbPG102	g59057.t1	Chr14: 26323850-26326211	396	41391.8	9.12	24.27	81.54	-0.008	Cell membrane	ⅠⅡⅢⅣ	Clade D
IbPG103	g60878.t1	Chr15: 6364372-6367829	569	63318.5	8.01	37.7	90.07	-0.162	Cell membrane	ⅠⅡ	Clade E

## Sheet: Table S4
Table S4. Ka/Ks ratio of paralogous genes in IbPG gene family.
Gene ID	Genomic location	Gene ID	Genomic location	Ka	Ks	Ka/Ks
IbPG059	Chr11	IbPG060	Chr11	0.00325262	0.0443479	0.0733434
IbPG018	Chr5	IbPG034	Chr8	0.248842	2.74254	0.090734
IbPG064	Chr12	IbPG008	Chr3	0.130588	0.798498	0.163543
IbPG003	Chr2	IbPG008	Chr3	0.181848	0.785116	0.231619
IbPG013	Chr4	IbPG022	Chr7	0.395576	1.62676	0.243168
IbPG101	Chr15	IbPG038	Chr8	0.416391	1.40862	0.295602
IbPG007	Chr2	IbPG036	Chr8	0.379844	1.23089	0.308593
IbPG010	Chr3	IbPG012	Chr3	0.0566219	0.124885	0.453392
IbPG029	Chr7	IbPG031	Chr7	0.0706213	0.10092	0.699773
IbPG020	Chr6	IbPG021	Chr6	0.0276597	0.0370966	0.745613
IbPG074	Chr12	IbPG009	Chr3	0.502902	NaN	NaN

## Sheet: Table S5
Table S5. Ka/Ks ratio of paralogous PGs in sweetpotato and other four species.
Number	Gene ID	Genomic location		Gene ID	Genomic location	Ka	Ks	Ka/Ks
	Arabidopsis thaliana			Ipomoea batatas
1	AT3G42950	Chr3		IbPG103	Chr15	0.180121	2.50927	0.0717821
2	AT1G19170	Chr1		IbPG103	Chr15	0.181836	2.44351	0.0744157
3	AT1G10640	Chr1		IbPG011	Chr3	0.291123	2.94048	0.0990052
4	AT1G05650	Chr1		IbPG055	Chr11	0.337666	3.26057	0.10356
5	AT5G41870	Chr5		IbPG052	Chr10	0.27609	2.55429	0.108089
6	AT4G33440	Chr4		IbPG103	Chr15	0.453542	3.68592	0.123047
7	AT1G80170	Chr1		IbPG075	Chr13	0.406397	3.25545	0.124836
8	AT3G59850	Chr3		IbPG055	Chr11	0.372205	2.7611	0.134803
9	AT5G49215	Chr5		IbPG003	Chr2	0.380727	2.29685	0.16576
10	AT2G41850	Chr2		IbPG100	Chr14	0.359427	2.14524	0.167546
11	AT3G57510	Chr3		IbPG100	Chr14	0.349976	1.92165	0.182123
12	AT5G14650	Chr5		IbPG017	Chr5	0.292684	1.53902	0.190175
13	AT3G07970	Chr3		IbPG007	Chr2	0.436958	1.8993	0.230062
14	AT1G70500	Chr1		IbPG017	Chr5	0.600548	2.53922	0.236509
15	AT3G07820	Chr3		IbPG101	Chr14	0.57353	1.91502	0.299491
16	AT3G06770	Chr3		IbPG003	Chr2	0.437246	NaN	NaN
17	AT1G02460	Chr1		IbPG004	Chr2	0.26004	NaN	NaN
18	AT4G01890	Chr4		IbPG004	Chr2	0.33289	NaN	NaN
19	AT3G26610	Chr3		IbPG009	Chr3	0.437885	NaN	NaN
20	AT3G61490	Chr3		IbPG018	Chr5	0.249538	NaN	NaN
21	AT4G23500	Chr4		IbPG018	Chr5	0.227096	NaN	NaN
22	AT2G33160	Chr2		IbPG038	Chr8	0.594349	NaN	NaN
23	AT3G61490	Chr3		IbPG034	Chr8	0.220287	NaN	NaN
24	AT1G23460	Chr1		IbPG054	Chr10	0.542433	NaN	NaN
25	AT4G23820	Chr4		IbPG052	Chr10	0.234849	NaN	NaN
26	AT2G43860	Chr2		IbPG055	Chr11	0.456511	NaN	NaN
27	AT3G26610	Chr3		IbPG074	Chr12	0.334954	NaN	NaN
	Solanum lycopersicum			Ipomoea batatas
1	SlPG56-1	Chr8		IbPG018	Chr5	0.142972	1.56038	0.0916266
2	SlPG58-2	Chr7		IbPG103	Chr15	0.113892	1.10599	0.102977
3	SlPG57	Chr3		IbPG076	Chr13	0.136315	1.1413	0.119438
4	SlPG58-1	Chr12		IbPG103	Chr15	0.123211	1.0142	0.121486
5	SlPG11	Chr5		IbPG074	Chr12	0.247197	2.02483	0.122083
6	SlPG7	Chr1		IbPG020	Chr6	0.145981	1.1677	0.125015
7	SlPG55-2	Chr1		IbPG034	Chr8	0.169057	1.3192	0.128151
8	SlPG7	Chr1		IbPG021	Chr6	0.154676	1.12664	0.13729
9	SlPG49	Chr8		IbPG052	Chr10	0.198481	1.37912	0.143919
10	SlPG48-1	Chr6		IbPG008	Chr3	0.156746	1.04258	0.150345
11	SlPG48-1	Chr6		IbPG003	Chr2	0.197685	1.24728	0.158493
12	SlPG56-2	Chr3		IbPG029	Chr7	0.290992	1.79679	0.161951
13	SlPG48-2	Chr9		IbPG003	Chr2	0.164948	0.936823	0.176072
14	SlPG56-2	Chr3		IbPG031	Chr7	0.299708	1.51675	0.197598
15	SlPG48-2	Chr9		IbPG008	Chr3	0.212499	1.06156	0.200176
16	SlPG15	Chr4		IbPG100	Chr14	0.297943	1.45358	0.204972
17	SlPG17-2	Chr6		IbPG075	Chr13	0.280891	1.2991	0.21622
18	SlPG14	Chr10		IbPG100	Chr14	0.284023	1.30783	0.217171
19	SlPG24-3	Chr12		IbPG066	Chr12	0.568327	2.59181	0.219278
20	SlPG37-1	Chr7		IbPG061	Chr11	0.353229	1.53092	0.230731
21	SlPG70	Chr12		IbPG022	Chr7	0.267172	1.1566	0.230998
22	SlPG16	Chr1		IbPG007	Chr2	0.408871	1.56236	0.261701
23	SlPG17-1	Chr3		IbPG075	Chr13	0.367985	1.36437	0.269711
24	SlPG16	Chr1		IbPG036	Chr8	0.400338	1.1494	0.348302
25	SlPG55-2	Chr1		IbPG018	Chr5	0.25453	NaN	NaN
26	SlPG68	Chr3		IbPG023	Chr7	0.569075	NaN	NaN
27	SlPG37-1	Chr7		IbPG037	Chr8	0.402654	NaN	NaN
28	SlPG56-1	Chr8		IbPG034	Chr8	0.238924	NaN	NaN
29	SlPG24-3	Chr12		IbPG055	Chr11	0.36493	NaN	NaN
30	SlPG24-6	Chr12		IbPG055	Chr11	0.382593	NaN	NaN
31	SlPG37-1	Chr7		IbPG059	Chr11	0.256737	NaN	NaN
32	SlPG37-1	Chr7		IbPG060	Chr11	0.255045	NaN	NaN
33	SlPG20-1	Chr8		IbPG055	Chr11	0.175218	NaN	NaN
34	SlPG20-1	Chr8		IbPG080	Chr14	0.270393	NaN	NaN
	Malus domestica			Ipomoea batatas
1	MdPG18	Chr4		IbPG021	Chr6	0.395331	6.45267	0.0612662
2	MdPG78	Chr17		IbPG101	Chr14	0.436502	5.40756	0.0807207
3	MdPG76	Chr16		IbPG008	Chr3	0.295408	3.32585	0.0888217
4	MdPG76	Chr16		IbPG003	Chr2	0.28016	2.84203	0.0985772
5	MdPG79	Chr17		IbPG004	Chr2	0.218026	2.02637	0.107594
6	MdPG52	Chr13		IbPG009	Chr3	0.222834	1.93767	0.115001
7	MdPG64	Chr15		IbPG055	Chr11	0.240373	2.08043	0.11554
8	MdPG56	Chr13		IbPG003	Chr2	0.293025	2.42693	0.120739
9	MdPG54	Chr13		IbPG004	Chr2	0.328749	2.70902	0.121354
10	MdPG56	Chr13		IbPG008	Chr3	0.345721	2.73984	0.126183
11	MdPG26	Chr7		IbPG031	Chr7	0.32142	2.53423	0.126831
12	MdPG52	Chr13		IbPG054	Chr10	0.199459	1.54173	0.129373
13	MdPG71	Chr16		IbPG054	Chr10	0.198498	1.52127	0.130482
14	MdPG64	Chr15		IbPG080	Chr14	0.29233	2.19274	0.133317
15	MdPG73	Chr16		IbPG053	Chr10	0.219559	1.62505	0.135109
16	MdPG25	Chr7		IbPG007	Chr2	0.430177	3.16698	0.135832
17	MdPG25	Chr7		IbPG035	Chr8	0.400516	2.80101	0.14299
18	MdPG68	Chr16		IbPG004	Chr2	0.364274	2.39792	0.151913
19	MdPG73	Chr16		IbPG010	Chr3	0.235176	1.46317	0.16073
20	MdPG16	Chr3		IbPG008	Chr3	0.285657	1.56856	0.182114
21	MdPG16	Chr3		IbPG003	Chr2	0.265404	1.40196	0.189309
22	MdPG43	Chr11		IbPG101	Chr14	0.596324	2.81062	0.212169
23	MdPG25	Chr7		IbPG036	Chr8	0.430329	1.98563	0.216721
24	MdPG27	Chr17		IbPG075	Chr13	0.352064	1.59898	0.22018
25	MdPG4	Chr1		IbPG018	Chr5	0.268576	NaN	NaN
26	MdPG26	Chr7		IbPG018	Chr5	0.268756	NaN	NaN
27	MdPG26	Chr7		IbPG029	Chr7	0.302375	NaN	NaN
28	MdPG26	Chr7		IbPG034	Chr8	0.272423	NaN	NaN
29	MdPG34	Chr9		IbPG038	Chr8	0.472232	NaN	NaN
30	MdPG78	Chr17		IbPG038	Chr8	0.353338	NaN	NaN
31	MdPG34	Chr9		IbPG101	Chr14	0.495313	NaN	NaN
	Ziziphus jujuba			Ipomoea batatas
1	ZjPG9	Chr3		IbPG029	Chr7	0.307318	3.84565	0.0799131
2	ZjPG31	Chr11		IbPG018	Chr5	0.168067	1.86255	0.0902348
3	ZjPG9	Chr3		IbPG031	Chr7	0.328231	3.19102	0.102861
4	ZjPG27	Chr10		IbPG074	Chr12	0.225579	2.08492	0.108196
5	ZjPG37	Chr12		IbPG100	Chr14	0.23966	1.77844	0.134759
6	ZjPG27	Chr10		IbPG009	Chr3	0.434798	2.9845	0.145685
7	ZjPG11	Chr4		IbPG017	Chr5	0.264225	1.76499	0.149703
8	ZjPG15	Chr4		IbPG038	Chr8	0.40499	2.3788	0.170249
9	ZjPG37	Chr12		IbPG007	Chr2	0.487003	2.75518	0.176759
10	ZjPG12	Chr1		IbPG055	Chr11	0.374706	2.00985	0.186435
11	ZjPG16	Chr5		IbPG035	Chr8	0.378677	1.72075	0.220065
12	ZjPG6	Chr1		IbPG022	Chr7	0.560943	2.37978	0.235712
13	ZjPG16	Chr5		IbPG007	Chr2	0.449484	1.45981	0.307907
14	ZjPG7	Chr1		IbPG075	Chr13	0.395337	1.28366	0.307975
15	ZjPG16	Chr5		IbPG036	Chr8	0.424205	1.32743	0.319568
16	ZjPG9	Chr3		IbPG018	Chr5	0.252593	NaN	NaN
17	ZjPG12	Chr1		IbPG080	Chr14	0.39927	NaN	NaN
18	ZjPG15	Chr4		IbPG101	Chr14	0.495313	NaN	NaN

## Sheet: Table S6
Table S6. The cis-element analysis of promoters of IbPG proteins.
The function of cis-element	The number of promoters contain cis-element
IAA	43
ABA	65
GA	57
MeJA	61
SA	40
defense and stress responsiveness	34
low-temperature responsiveness	29
wound-responsive element	6
seed-specific regulation	13
light responsiveness	97
cell cycle regulation	3
anaerobic induction	79
meristem expression	36
MYB-flavonoid biosynthetic genes	3
MYB-light responsiveness	38
MYB-drought inducibility	43
MYBHv1	18
endosperm-specific negative expression	5
palisade mesophyll cells	6
circadian control	19
AT-rich DNA binding protein (ATBP-1)	9
enhancer-like anoxic specific inducibility	5
endosperm expression	15
phytochrome down-regulation expression	1
alpha-amylase promoters	4
root specific	1

## Sheet: Table S7
Table S7. Expression data of IbPG genes in different tissues and different treatments.
Gene Name	Gene ID	FR	Leaf	Stem	RS	DE	ISR	RB	PE	FR	ABA-FR	MeJa-FR	SA-FR	Cold-FR	Drought-FR	Salt-FR
IbPG001	g4265.t1	0	3.60047	0	0.312294	0.282675	3.43043	0	0	0	0.580714	1.38104	0	1.90541	0.739199	0.129607
IbPG002	g4602.t1	0	0	0	0	0	0	0	0	0	0	0	0	0	0	0
IbPG003	g5502.t1	0	0	1.08075	1.29451	11.8889	3.73244	12.3746	8.54053	0	0	1.79035	0.994631	0	1.03542	11.0742
IbPG004	g5549.t1	1.37376	0	0	0	0	0	0	0	1.37376	0	1.69341	0.350452	0.629391	0	0
IbPG005	g7914.t1	0	0	3.27795	0	0	0	0	0	0	0	0	0	1.2085	0	0
IbPG006	g7915.t1	4.22781	0	11.0564	1.22116	0.552668	7.06625	0.145155	0.138411	4.22781	0.567688	4.81386	0	8.53655	11.8009	0
IbPG007	g8929.t1	0	0	0	0.300632	0	0	0	0.186801	0	0	0	0	0	0.902728	0.0854975
IbPG008	g9463.t1	0	0	3.96955	47.4895	192.993	58.594	181.221	135.861	0	0.613898	2.347	3.61109	0	7.17557	1.96006
IbPG009	g11960.t1	0	0	0	0	0	0	0	0	0	0	0	0	0.758458	0	0
IbPG010	g11987.t1	0	0	0	0.221848	0.437199	0	0.114828	0.339053	0	0	0	0	0	0	2.58288
IbPG011	g12107.t1	0	0	0	0	0	0	0	0	0	0	0	0	0.817209	0	0.222348
IbPG012	g12132.t1	0	0	0	0.488816	0.343128	0	0.196419	0.469476	0	0	0.483677	0	0	0	1.26883
IbPG013	g16248.t1	0	2.09531	0	0.188436	0.166437	0	0.23487	0.0854329	0	0.7008	0	0	0.574857	0	0.234612
IbPG014	g17224.t1	0	0	0	0	0	0	0	0	0	0	0	0	0	0	0
IbPG015	g17225.t1	1.80279	0	0	0	0	0	0	0	1.80279	0	0	0	0	0	0
IbPG016	g17227.t1	0	0	0	0	0	0	0	0	0	0	0	0	0	0	0
IbPG017	g17486.t1	0.849276	15.8662	4.44757	0	0.122422	0	0	0	0.849276	7.9492	0.69652	0	3.03	4.59304	0.805317
IbPG018	g19645.t1	1.83403	0	3.98886	3.94342	4.56754	6.00415	4.3758	2.69345	1.83403	5.24893	10.6167	3.06033	0	1.11777	22.2886
IbPG019	g19648.t1	0	2.2313	0.956319	0	0.0854709	0.113886	0.539639	0.0905697	0	0	0.486286	0	0	0	0.562244
IbPG020	g23126.t1	0.966696	0	0	0	0.118755	0.158236	0	0	0.966696	0	1.18916	0	0	1.27299	0
IbPG021	g23203.t1	0	0	0	0.0629657	0.0514288	0	0	0	0	0	0.221079	0	0	0	0
IbPG022	g26129.t1	10.7696	0	6.94157	1.15773	1.33284	0.800227	0.36342	0.454732	10.7696	5.66535	0.626118	0.570711	1.70974	0	2.95149
IbPG023	g26130.t1	0	0	0	0	0	0	0	0	0	0	0	0	0	0	0
IbPG024	g26131.t1	0	0	0	0	0	0	0	0	0	0	0	0	0	0	0
IbPG025	g26132.t1	0	0	0	0	0.129573	0	0	0	0	0	0	0	0	0	0
IbPG026	g26247.t1	0	0	0	0	0	0	0	0	0	0	0	0	0	0	0
IbPG027	g26249.t1	0	0	0	0	0	0	0	0	0	0	0	0	0	0	0
IbPG028	g26250.t1	0	0	0	0	0	0	0	0	0	0	0	0	0	0	0
IbPG029	g26828.t1	0	0	0	0	0	0	0	0	0	0	0	0	0	0	0
IbPG030	g26834.t1	0	0	0	0	0	0	0	0	0	0	0	0	0	0	0
IbPG031	g26868.t1	0	0	0	0	0	0	0	0	0	0	0	0	0	0	0.121008
IbPG032	g26869.t1	0	0	1.86479	0	0	0	0	0	0	0	0	0	0	0	0
IbPG033	g26871.t1	0	0	0	0	0	0	0	0	0	0	0	0	0	0	0
IbPG034	g30343.t1	8.7464	2.92117	12.1105	0.809507	1.51975	6.80196	1.995	0.361152	8.7464	3.76671	17.0157	1.19467	8.79303	11.9742	11.9603
IbPG035	g30502.t1	0	0	0	0	0	0	0	0	0	0.986655	0	0	0	0	0
IbPG036	g30517.t1	0	0	0	0	0	0	0	0	0	0	0	0	0	0	0
IbPG037	g30668.t1	0	0	0	0	0	0	0	0	0	0	0	0	0	0.746381	0
IbPG038	g30978.t1	5.30612	0	1.50308	0	0.268676	1.25299	0	0	5.30612	10.2375	0	2.08308	8.6861	0.66647	0
IbPG039	g30979.t1	4.05681	0	1.62917	0	0	1.1154	0	0	4.05681	0	0	0	0	0	0
IbPG040	g32548.t1	0	0	0	0	0	0	0	0	0	0	0.210237	0	0	0	0
IbPG041	g32555.t1	0	0	0	0	0	0	0	0	0	0	0.423598	0.565201	0	0	0
IbPG042	g32559.t1	0.338711	0	0	0	0	0	0	0	0.338711	0	0.416656	0	0	0	0
IbPG043	g36892.t1	0	0	0	2.15436	4.34713	0.370831	2.84226	3.9031	0	0	5.57015	1.81215	0	0	0.653842
IbPG044	g36893.t1	0	0	0	0	0	0	0	0	0	0	0	0	0	0	0
IbPG045	g36895.t1	0	0	0	0	0	0	0	0	0	0	0.180606	0	0	0	0
IbPG046	g36897.t1	0	0	0	0	0	0	0	0	0	0	0	0	0.878569	0	0
IbPG047	g37421.t1	0	0	0	0	0	0	0	0	0	0	0	0	0	0	0
IbPG048	g37422.t1	0	0	0	0	0	0	0	0	0	0	0	0	0	0	0
IbPG049	g37425.t1	0	0	0	0	0	0	0	0	0	0	0	0	0	0	0
IbPG050	g37427.t1	0	0	0	0	0	0	0	0	0	0	0	0	0	0	0
IbPG051	g37428.t1	0	0	0	0	0	0	0	0	0	0	0	0	0	0	0
IbPG052	g39324.t1	0	5.78115	0	0.681629	0.229608	5.96586	0.524426	0.718533	0	0.810966	3.10041	1.0396	0	0	2.8881
IbPG053	g40866.t1	0	0	0	0.844137	0.328641	0.143593	0.116023	0.33546	0	0	0.618583	0	0	1.15519	0.60763
IbPG054	g40874.t1	0	7.63916	2.23568	0	0	0.266243	0	0	0	1.41147	1.70021	0	0	0	0.375547
IbPG055	g42550.t1	0	0	0	0	0	0	0	0	0	0	0	0	1.00472	0	0
IbPG056	g42551.t1	0	0	0	0	0	0	0	0	0	0	0	0	0	0	0
IbPG057	g42552.t1	0	0	0	0	0	0	0	0	0	0	0	0	0	0	0
IbPG058	g42553.t1	0.991338	3.06627	0	0.298202	0	0.162269	0	0	0.991338	1.02555	22.9636	1.72243	0	13.2702	12.7226
IbPG059	g43354.t1	0	0	0	0	0	0	0	0.138012	0	0	0.190366	0	0	0	0.126334
IbPG060	g43567.t1	0	0	0	0	0	0	0	0	0	0	0	0	0	0	0
IbPG061	g43597.t1	0	0	0	0	0	0	0	0	0	0	0	0	0	0	0
IbPG062	g49800.t1	0	0	0	0	0	0	0	0	0	0	0	0	0	0	0
IbPG063	g49801.t1	0	0	0	0	0	0	0	0	0	0	0	0	0	0.648243	0
IbPG064	g49813.t1	0.680155	0	4.98223	5.90581	23.1198	9.12927	18.0365	12.548	0.680155	3.06452	12.9685	4.21834	0.577177	0	9.38624
IbPG065	g50107.t1	0	0	0	0	0	0	0	0	0	0	0	0	0	0	0
IbPG066	g50384.t1	0	0	0	0	0	0	0	0	0	0	0	0	0	0	0
IbPG067	g50389.t1	0	0	0	0	0	0	0	0	0	0	0	0	0	0	0
IbPG068	g50390.t1	0	0	0	0	0	0	0	0	0	0	0	0	0	0.649153	0
IbPG069	g50391.t1	0	0	0	0	0	0	0	0	0	0	0	0	0	0	0
IbPG070	g50394.t1	0	0	0	0	0	0	0	0	0	0	0	0	0	0	0
IbPG071	g50395.t1	0	0	0	0	0	0	0	0	0	0	0	0	0	0	0
IbPG072	g50396.t1	0	0	0	0	0	0	0	0	0	0	0	0	0	1.54471	0
IbPG073	g50397.t1	0	0	0	0	0	0	0	0	0	0	0	0	0	0	0
IbPG074	g50435.t1	0	0	0	0	0	0	0	0	0	0	1.78765	0.886653	0	0	0
IbPG075	g51339.t1	0	0	0	0	0	0	0	0	0	0	0	0	0	0	0
IbPG076	g51967.t1	0	0	0	2.32777	3.01855	0.884053	1.57661	0.578573	0	0	1.0961	0	0	0	1.97441
IbPG077	g54249.t1	0	0	0	0	0	0	0	0	0	0	0	0	0	0	0
IbPG078	g54803.t1	2.30971	0	3.52246	0.779238	0.606748	0.265106	1.29672	2.38509	2.30971	1.25661	10.6356	3.72687	0	0	1.47427
IbPG079	g55035.t1	1.1047	0	15.6841	32.5049	21.3151	6.50967	25.7963	15.9897	1.1047	1.53004	20.5072	6.3622	4.29625	5.60248	16.5598
IbPG080	g55561.t1	0	0	0	0	0	0	0	0	0	0	0	0	0	0	0
IbPG081	g55562.t1	0	0	0	0	0	0	0	0	0	0	0	0	0	0	0
IbPG082	g55563.t1	0	0	0	0	0	0	0	0	0	0	0.327513	0.291331	0	0	0
IbPG083	g55564.t1	0	0	0	0	0	0	0	0	0	0.516828	0	0	0	0	1.65063
IbPG084	g55565.t1	0	0	0	0	0	0	0	0	0	0	0	0	0	0	0.817582
IbPG085	g55566.t1	0	0	0	0	0	0	0	0	0	0	0	0	0	0	0
IbPG086	g55567.t1	0	0	0	0	0	0	0	0	0	0	0	0	0	0	0
IbPG087	g55570.t1	0	0	0	0	0	0	0	0	0	0	0	0	0	0	0
IbPG088	g55571.t1	0	0	0	0	0	0	0	0	0	0	0	0	0	0	0
IbPG089	g55573.t1	0	0	0	0	0	0	0	0	0	0	0	0	0	0.754273	0
IbPG090	g55574.t1	0	0	0	0	0	0	0	0	0	0	0	0	0	0	0
IbPG091	g55575.t1	0	0	0	0	0	0	0	0	0	0	0	0	0	0	0
IbPG092	g55577.t1	0	0	0	0	0	0	0	0	0	0	0	0	0	0	0
IbPG093	g55578.t1	0	0	0	0	0	0	0	0	0	0	0	0	0	0	0
IbPG094	g55580.t1	0	0	0	0	0	0	0	0	0	0	0	0	0	0	0
IbPG095	g55581.t1	0	0	0	0	0	0	0	0	0	0	0	0	0	0	0
IbPG096	g55584.t1	0	0	0	0	0	0	0	0	0	0	0	0	0	0	0
IbPG097	g55585.t1	0	0	0	0	0	0.185693	0	0	0	0	2.17782	0	0	0	0.261928
IbPG098	g55586.t1	0	0	0	0	0	0	0	0	0	1.846	0	0	0	0	0
IbPG099	g57223.t1	0	0	0	0	0	0.135593	0	0	0	0	9.55953	0	0	8.44275	5.39257
IbPG100	g58518.t1	0	0	0	0	0	0	0	0	0	0	0	0	0	0	0
IbPG101	g59056.t1	0	0	0	0	0	0	0	0	0	0	0	0	0	0	0
IbPG102	g59057.t1	0	0	0	0	0	0	0	0	0	0	0	0	0	0	0
IbPG103	g60878.t1	1.91055	0	15.2048	6.61169	2.14308	2.31273	1.86604	1.90539	1.91055	1.22608	1.99041	3.14348	0	0	4.56709

## Sheet: Table S8
Table S8. The expression patterns of differentially expressed genes (DEGs) under diverse stress conditions.
Gene ID	Salt	Drought	Cold	SA	MeJa	ABA
IbPG006	down			down
IbPG008		up
IbPG022		down		down	down
IbPG034				down
IbPG038	down			down	down
IbPG039	down			down	down
IbPG099		up

## Sheet: Table S9
Table S9. Primers used in qRT-PCR analysis of IbPGs.
Gene ID	Forward primer sequences (5'-3')	Reverse primer sequences (5'-3')
IbPG006	GATCGGAGGGAGAATCGCAG	CTCGCCTTGGTTTGTCGTTG
IbPG034	GGAGTGGTGGAGCCATTACC	CCAAAGTTCTCCCTGCCCAT
IbPG099	GCATGCCCACCAGACAGT	ACGCCTGACTCCGTGTTG
β-actin	AGCAGCATGAAGATTAAGGTTGTAGCAC	TGGAAAATTAGAAGCACTTCCTGTGAAC

## Sheet: Table S10
Table S10. Relative expression of IbPGs under drought and salt treatment.
Table S10a. IbPG006 relative expression under drought treatment
Time	Relative ecpression
0h	1.00±0.09a
3h	0.01±0.00b
12h	0.00±0.00b
24h	0.00±0.00b
48h	0.03±0.04b
Table S10b. IbPG006 relative expression under salt treatment
Time	Relative ecpression
0h	1.00±0.09a
3h	0.02±0.00b
12h	0.01±0.00b
24h	0.02±0.01b
48h	0.03±0.01b
Table S10c. IbPG034 relative expression under drought treatment
Time	Relative ecpression
0h	1.00±0.06d
3h	0.32±0.04d
12h	1.23±0.02b
24h	1.69±0.11a
48h	0.53±0.03c
Table S10d. IbPG034 relative expression under salt treatment
Time	Relative ecpression
0h	1.00±0.06d
3h	4.71±0.05b
12h	1.08±0.23d
24h	3.54±0.26c
48h	8.74±0.27a
Table S10e. IbPG099 relative expression under drought treatment
Time	Relative ecpression
0h	1.00±0.07bc
3h	1.15±0.14b
12h	1.51±0.10a
24h	1.00±0.03bc
48h	0.89±0.06c
Table S10f. IbPG099 relative expression under salt treatment
Time	Relative ecpression
0h	1.00±0.07d
3h	0.50±0.03e
12h	3.09±0.02b
24h	1.90±0.09c
48h	3.83±0.07a
